# Supplementary material for: African origin for Madagascan dogs revealed by mtDNA analysis
Source: R Soc Open Sci. 2015 May 20;2(5):140552. doi: 10.1098/rsos.140552 (PMC4453261; doi:10.1098/rsos.140552)
Supplement: Table S1. Total sample list. [file rsos140552supp3.xlsx]

## Sheet: modified
ID	GenBank	HT	indelHT	ShortHT	UT	UTd	Breed	Location	Area	Country	Designation	Subregion	Region	Cont.
H52		A001	A001			UTd	Border collie			Britain			British Isles	Europe
H53		A001	A001			UTd	Border collie			Britain			British Isles	Europe
m407		A001	A001			UTd	Border collie			Britain			British Isles	Europe
m741		A001	A001			UTd	Border Collie			Britain			British Isles	Europe
R105		A001	A001			UTd	Border collie			Britain			British Isles	Europe
R106		A001	A001			UTd	Border collie			Britain			British Isles	Europe
z41		A001	A001			UTd	Border Collie			Britain			British Isles	Europe
z45		A001	A001			UTd	Border Collie			Britain			British Isles	Europe
NY45		A001	A001			UTd	Collie			Britain			British Isles	Europe
Ocol		A001	A001			UTd	Collie			Britain			British Isles	Europe
L16		A001	A001			UTd	Working kelpie			Britain			British Isles	Europe
L26		A001	A001			UTd	Buhund						Scandinavia	Europe
L62		A001	A001			UTd	Buhund						Scandinavia	Europe
m326		A001	A001			UTd			Crete	Greece			South Europe	Europe
Boyko1	AF531654	A001				UTd		Bunanimi	Uganda mainland	Uganda	Upper EssAfrica	East ssAfrica	subSaharan Africa	Africa
z716	AF531654	A001				UTd				Kenya	Upper EssAfrica	East ssAfrica	subSaharan Africa	Africa
H1	AF531654	A001				UTd	Chow-chow		Hebei	China		N China	East Asia	Asia
m12	AF531654	A001				UTd	Chow-chow		Hebei	China		N China	East Asia	Asia
m15	AF531654	A001				UTd	Chow-chow		Hebei	China		N China	East Asia	Asia
m9	AF531654	A001				UTd	Chow-chow		Hebei	China		N China	East Asia	Asia
jd107	AF531654	A001				UTd	Jindo			Korea			East Asia	Asia
jd108	AF531654	A001				UTd	Jindo			Korea			East Asia	Asia
jd110	AF531654	A001				UTd	Jindo			Korea			East Asia	Asia
m713	AF531654	A001				UTd			New Guinea Lowland	New Guinea			Island Southeast Asia	Asia
H92	AF531654	A001				UTd	Samoyed		Siberia	Siberia			Siberia	Asia
m66	AF531654	A001				UTd	Samoyed		Siberia	Siberia			Siberia	Asia
con90		A002	A002		UT	UTd	Sarabi		Ardabil	Iran	FCbelt	Persian Plateau	Southwest Asia	Asia
z1545		A002	A002		UT	UTd	Guard dog	Kerman	Kerman	Iran		Persian Plateau	Southwest Asia	Asia
z712		A002	A002		UT	UTd	Caucasian Shepherd			Caucasia		Persian Plateau	Southwest Asia	Asia
64K		A002	A002		UT	UTd	Kars	Kars		Turkey	FCbelt	Anatolia	Southwest Asia	Asia
R72		A002	A002		UT	UTd	Anatolian Shepherd			Turkey		Anatolia	Southwest Asia	Asia
Tpoin		A002	A002		UT	UTd	Pointer			Britain			British Isles	Europe
H13		A002	A002		UT	UTd	Setter Irish			Britain			British Isles	Europe
H56		A002	A002		UT	UTd	Setter Irish			Britain			British Isles	Europe
z153		A002	A002		UT	UTd	Terrier Irish			Britain			British Isles	Europe
NY12		A002	A002		UT	UTd	Terrier West highland			Britain			British Isles	Europe
D9		A002	A002		UT	UTd	Terrier West Highland white			Britain			British Isles	Europe
m462		A002	A002		UT	UTd	Welsh corgi pembroke			Britain			British Isles	Europe
m534		A002	A002		UT	UTd	Mongrel						General Europe	Europe
	AY656750	A002	A002		UT	UTd	Leonberger			Germany			N Cont Europe	Europe
H67		A002	A002		UT	UTd	Leonberger			Germany			N Cont Europe	Europe
m130		A002	A002		UT	UTd	Leonberger			Germany			N Cont Europe	Europe
m131		A002	A002		UT	UTd	Leonberger			Germany			N Cont Europe	Europe
m132		A002	A002		UT	UTd	Leonberger			Germany			N Cont Europe	Europe
m133		A002	A002		UT	UTd	Leonberger			Germany			N Cont Europe	Europe
	AY656746	A002	A002		UT	UTd	Schnauzer, standard			Germany			N Cont Europe	Europe
m420		A002	A002		UT	UTd	Landseer			Germany/Switzerland			N Cont Europe	Europe
m548		A002	A002		UT	UTd	Bernese mountain dog			Switzerland			N Cont Europe	Europe
m619		A002	A002		UT	UTd	Berner Sennen						N Cont Europe	Europe
m620		A002	A002		UT	UTd	Berner Sennen						N Cont Europe	Europe
z155		A002	A002		UT	UTd	Berner Sennen						N Cont Europe	Europe
L28		A002	A002		UT	UTd	Finnish spitz						Scandinavia	Europe
L41		A002	A002		UT	UTd	Icelandic Sheep dog						Scandinavia	Europe
m456		A002	A002		UT	UTd	Icelandic Sheep dog						Scandinavia	Europe
R93		A002	A002		UT	UTd	Icelandic Sheep dog						Scandinavia	Europe
R19		A002	A002		UT	UTd	Norrbottenspets						Scandinavia	Europe
z42		A002	A002		UT	UTd	Pudi			Hungary			South Europe	Europe
	AF531655	A002			UT	UTd		Byrne	KwaZulu-Natal	South Africa	Lower EssAfrica	East ssAfrica	subSaharan Africa	Africa
z800	AF531655	A002			UT	UTd			KwaZulu-Natal	South Africa	Lower EssAfrica	East ssAfrica	subSaharan Africa	Africa
Boyko4	AF531655	A002			UT	UTd		Busoba	Uganda mainland	Uganda	Upper EssAfrica	East ssAfrica	subSaharan Africa	Africa
Boyko5	AF531655	A002			UT	UTd		Nugiso	Uganda mainland	Uganda	Upper EssAfrica	East ssAfrica	subSaharan Africa	Africa
Boyko6	AF531655	A002			UT	UTd		Nugiso	Uganda mainland	Uganda	Upper EssAfrica	East ssAfrica	subSaharan Africa	Africa
Oiki6	AF531655	A002			UT	UTd	Iki			Japan			East Asia	Asia
Oiki7	AF531655	A002			UT	UTd	Iki			Japan			East Asia	Asia
Oiki8	AF531655	A002			UT	UTd	Iki			Japan			East Asia	Asia
m321	AF531655	A002			UT	UTd			Goa	India			Indian Subcont	Asia
m215	AF531655	A002			UT	UTd			Tamil Nadu	India			Indian Subcont	Asia
L31	AF531655	A002			UT	UTd	Laika, East Siberian		Siberia	Siberia			Siberia	Asia
m290	AF531655	A002			UT	UTd	Laika, East/ West Siberian		Siberia	Siberia			Siberia	Asia
R5	AF531655	A002			UT	UTd	Laika, East Siberian		Siberia	Siberia			Siberia	Asia
z1323	AF531655	A002			UT	UTd		Phuket	Chalong	Thailand			Southeast Asia	Asia
z210		A003	A003		UT	UTd	Guard dog	Sabzevar	Xorasan	Iran		Persian Plateau	Southwest Asia	Asia
Con70		A003	A003		UT	UTd	Kuci		Xorasan	Iran		Persian Plateau	Southwest Asia	Asia
m453		A003	A003		UT	UTd	Buhund						Scandinavia	Europe
z570	AF531656	A003		Arc1	UT	UTd		Antalaha	Antsiranana province	Madagascar	Northern	Coast	Madagascar	Africa
Boyko12	AF531656	A003		Arc1	UT	UTd	Village dog	Omavela	North Namibia	Namibia		West ssAfrica	subSaharan Africa	Africa
Boyko10	AF531656	A003		Arc1	UT	UTd		Mwoma (Ddamba Island)	Uganda isles	Uganda	Upper EssAfrica	East ssAfrica	subSaharan Africa	Africa
Boyko9	AF531656	A003		Arc1	UT	UTd		Mwoma (Ddamba Island)	Uganda isles	Uganda	Upper EssAfrica	East ssAfrica	subSaharan Africa	Africa
Boyko11	AF531656	A003		Arc1	UT	UTd		Zingoola (Koome Island)	Uganda isles	Uganda	Upper EssAfrica	East ssAfrica	subSaharan Africa	Africa
Boyko8	AF531656	A003		Arc1	UT	UTd		Butandiga	Uganda mainland	Uganda	Upper EssAfrica	East ssAfrica	subSaharan Africa	Africa
z48	AF531656	A003		Arc1	UT	UTd	Basenji			Benin		West ssAfrica	subSaharan Africa	Africa
5886	AF531656	A003		Arc1	UT	UTd			Guangdong	China		S China	East Asia	Asia
m21	AF531656	A003		Arc1	UT	UTd	Shar-pei		Guangdong	China		S China	East Asia	Asia
5877	AF531656	A003		Arc1	UT	UTd			Guangxi	China		S China	East Asia	Asia
5880	AF531656	A003		Arc1	UT	UTd			Guangxi	China		S China	East Asia	Asia
10088	AF531656	A003		Arc1	UT	UTd			Guizhou	China		S China	East Asia	Asia
10118	AF531656	A003		Arc1	UT	UTd			Hainansanya	China		Hainan	East Asia	Asia
10122	AF531656	A003		Arc1	UT	UTd			Hainansanya	China		Hainan	East Asia	Asia
10138	AF531656	A003		Arc1	UT	UTd			Hainansanya	China		Hainan	East Asia	Asia
H2	AF531656	A003		Arc1	UT	UTd	Chow-chow		Hebei	China		N China	East Asia	Asia
m11	AF531656	A003		Arc1	UT	UTd	Chow-chow		Hebei	China		N China	East Asia	Asia
m14	AF531656	A003		Arc1	UT	UTd	Chow-chow		Hebei	China		N China	East Asia	Asia
10027	AF531656	A003		Arc1	UT	UTd			Hunan	China		S China	East Asia	Asia
5864	AF531656	A003		Arc1	UT	UTd			Jiangxi	China		S China	East Asia	Asia
5927	AF531656	A003		Arc1	UT	UTd			Jiangxi	China		S China	East Asia	Asia
5727	AF531656	A003		Arc1	UT	UTd			Sichuan	China		C China	East Asia	Asia
5733	AF531656	A003		Arc1	UT	UTd			Sichuan	China		C China	East Asia	Asia
10242	AF531656	A003		Arc1	UT	UTd			Yunnan	China		S China	East Asia	Asia
ps1	AF531656	A003		Arc1	UT	UTd	Pungsan			Korea			East Asia	Asia
ps4	AF531656	A003		Arc1	UT	UTd	Pungsan			Korea			East Asia	Asia
m390	AF531656	A003		Arc1	UT	UTd			New Guinea Lowland	New Guinea			Island Southeast Asia	Asia
L29	AF531656	A003		Arc1	UT	UTd	Laika, East Siberian		Siberia	Siberia			Siberia	Asia
R9	AF531656	A003		Arc1	UT	UTd	Laika, East Siberian		Siberia	Siberia			Siberia	Asia
m280	AF531656	A003		Arc1	UT	UTd				Thailand			Southeast Asia	Asia
P12	AF531657	A004		Arc1		UTd	Sloughi						North Africa	Africa
P15	AF531657	A004		Arc1		UTd	Sloughi						North Africa	Africa
6S		A005	A005		UT	UTd	Kangal	Sivas		Turkey	FCbelt	Anatolia	Southwest Asia	Asia
m546		A005	A005		UT	UTd	Terrier Jack Russel			Britain			British Isles	Europe
m637		A005	A005		UT	UTd	Breton						N Cont Europe	Europe
z521	AF531658	A005		Arc1	UT	UTd		Mandoto	Antananarivo autonomous province	Madagascar	Highland	Highland	Madagascar	Africa
Boyko13	AF531658	A005		Arc1	UT	UTd	Village dog	ACE (Animal Care in Egypt)	Luxor	Egypt			North Africa	Africa
Boyko14	AF531658	A005		Arc1	UT	UTd	Village dog	La Galta	Luxor	Egypt			North Africa	Africa
P14	AF531658	A005		Arc1	UT	UTd	Sloughi						North Africa	Africa
z1191	AF531658	A005		Arc1	UT	UTd		Byrne	KwaZulu-Natal	South Africa	Lower EssAfrica	East ssAfrica	subSaharan Africa	Africa
Boyko36	AF531658	A005		Arc1	UT	UTd	Village dog	Olund	North Namibia	Namibia		West ssAfrica	subSaharan Africa	Africa
z1313	AF531658	A005		Arc1	UT	UTd	Basenji	Nzara Latitude: 4.6433 Longitude: 28.2531 Lat(DMS): 4°38'36N Long(DMS): 28°15'11E	South Sudan	Sudan		West ssAfrica	subSaharan Africa	Africa
Boyko35	AF531658	A005		Arc1	UT	UTd		Tabaliro (Nsadzi Island)	Uganda isles	Uganda	Upper EssAfrica	East ssAfrica	subSaharan Africa	Africa
Boyko18	AF531658	A005		Arc1	UT	UTd		Busoba	Uganda mainland	Uganda	Upper EssAfrica	East ssAfrica	subSaharan Africa	Africa
Boyko19	AF531658	A005		Arc1	UT	UTd		Busoba	Uganda mainland	Uganda	Upper EssAfrica	East ssAfrica	subSaharan Africa	Africa
Boyko20	AF531658	A005		Arc1	UT	UTd		Busoba	Uganda mainland	Uganda	Upper EssAfrica	East ssAfrica	subSaharan Africa	Africa
Boyko21	AF531658	A005		Arc1	UT	UTd		Busoba	Uganda mainland	Uganda	Upper EssAfrica	East ssAfrica	subSaharan Africa	Africa
Boyko22	AF531658	A005		Arc1	UT	UTd		Butandiga	Uganda mainland	Uganda	Upper EssAfrica	East ssAfrica	subSaharan Africa	Africa
Boyko27	AF531658	A005		Arc1	UT	UTd		Komosingo	Uganda mainland	Uganda	Upper EssAfrica	East ssAfrica	subSaharan Africa	Africa
Boyko28	AF531658	A005		Arc1	UT	UTd		Komosingo	Uganda mainland	Uganda	Upper EssAfrica	East ssAfrica	subSaharan Africa	Africa
Boyko29	AF531658	A005		Arc1	UT	UTd		Komosingo	Uganda mainland	Uganda	Upper EssAfrica	East ssAfrica	subSaharan Africa	Africa
Boyko30	AF531658	A005		Arc1	UT	UTd		Komosingo	Uganda mainland	Uganda	Upper EssAfrica	East ssAfrica	subSaharan Africa	Africa
Boyko31	AF531658	A005		Arc1	UT	UTd		Komosingo	Uganda mainland	Uganda	Upper EssAfrica	East ssAfrica	subSaharan Africa	Africa
Boyko32	AF531658	A005		Arc1	UT	UTd		Komosingo	Uganda mainland	Uganda	Upper EssAfrica	East ssAfrica	subSaharan Africa	Africa
Boyko33	AF531658	A005		Arc1	UT	UTd		Komosingo	Uganda mainland	Uganda	Upper EssAfrica	East ssAfrica	subSaharan Africa	Africa
Boyko34	AF531658	A005		Arc1	UT	UTd		Komosingo	Uganda mainland	Uganda	Upper EssAfrica	East ssAfrica	subSaharan Africa	Africa
Boyko23	AF531658	A005		Arc1	UT	UTd		Kongoidi	Uganda mainland	Uganda	Upper EssAfrica	East ssAfrica	subSaharan Africa	Africa
Boyko24	AF531658	A005		Arc1	UT	UTd		Kongoidi	Uganda mainland	Uganda	Upper EssAfrica	East ssAfrica	subSaharan Africa	Africa
Boyko25	AF531658	A005		Arc1	UT	UTd		Kongoidi	Uganda mainland	Uganda	Upper EssAfrica	East ssAfrica	subSaharan Africa	Africa
Boyko26	AF531658	A005		Arc1	UT	UTd		Kongoidi	Uganda mainland	Uganda	Upper EssAfrica	East ssAfrica	subSaharan Africa	Africa
Boyko16	AF531658	A005		Arc1	UT	UTd		Mooni	Uganda mainland	Uganda	Upper EssAfrica	East ssAfrica	subSaharan Africa	Africa
Boyko17	AF531658	A005		Arc1	UT	UTd		Mooni	Uganda mainland	Uganda	Upper EssAfrica	East ssAfrica	subSaharan Africa	Africa
Boyko15	AF531658	A005		Arc1	UT	UTd		Walchwaba	Uganda mainland	Uganda	Upper EssAfrica	East ssAfrica	subSaharan Africa	Africa
z28	AF531658	A005		Arc1	UT	UTd	Basenji			D.R.Congo		West ssAfrica	subSaharan Africa	Africa
z32	AF531658	A005		Arc1	UT	UTd	Basenji			D.R.Congo		West ssAfrica	subSaharan Africa	Africa
P27	AF531658	A005		Arc1	UT	UTd	Basenji			Sudan		West ssAfrica	subSaharan Africa	Africa
L10	AF531658	A005		Arc1	UT	UTd	Basenji					West ssAfrica	subSaharan Africa	Africa
H76	AF531658	A005		Arc1	UT	UTd	Tibetan Terrier		Tibet	China		W China	East Asia	Asia
m26	AF531658	A005		Arc1	UT	UTd	Tibetan Terrier		Tibet	China		W China	East Asia	Asia
m28	AF531658	A005		Arc1	UT	UTd	Tibetan Terrier		Tibet	China		W China	East Asia	Asia
m29	AF531658	A005		Arc1	UT	UTd	Tibetan Terrier		Tibet	China		W China	East Asia	Asia
m31	AF531658	A005		Arc1	UT	UTd	Tibetan Terrier		Tibet	China		W China	East Asia	Asia
Oryu11	AF531658	A005		Arc1	UT	UTd	Ryukyu			Japan			East Asia	Asia
z130	AF531658	A005		Arc1	UT	UTd	Ryukyu			Japan			East Asia	Asia
R22	AF531658	A005		Arc1	UT	UTd	Laika, East Siberian		Siberia	Siberia			Siberia	Asia
R23	AF531658	A005		Arc1	UT	UTd	Laika, East Siberian		Siberia	Siberia			Siberia	Asia
R27	AF531658	A005		Arc1	UT	UTd	Laika, West Siberian		Siberia	Siberia			Siberia	Asia
z366	AF531659	A006		Arc1		UTd			Mannargudi District	India			Indian Subcont	Asia
z368	AF531659	A006		Arc1		UTd			Nagai District	India			Indian Subcont	Asia
m58	AF531659	A006		Arc1		UTd				India			Indian Subcont	Asia
m59	AF531659	A006		Arc1		UTd				India			Indian Subcont	Asia
m61	AF531659	A006		Arc1		UTd				India			Indian Subcont	Asia
P55	AF531659	A006		Arc1		UTd	Santal hound			India			Indian Subcont	Asia
P57	AF531659	A006		Arc1		UTd	Santal hound			India			Indian Subcont	Asia
R30	AF531659	A006		Arc1		UTd	Thai ridgeback			Thailand			Southeast Asia	Asia
m283	AF531660	A007		Arc1				Ching Mai	Ching Mai	Thailand			Southeast Asia	Asia
z1461	AF531660	A007		Arc1					Northwest Thailand	Thailand			Southeast Asia	Asia
P67	AF531660	A007		Arc1			Thai ridgeback			Thailand			Southeast Asia	Asia
5892	AF531661	A008		Arc1		UTd	Shar-pei		Guangdong	China		S China	East Asia	Asia
5893	AF531661	A008		Arc1		UTd	Shar-pei		Guangdong	China		S China	East Asia	Asia
10126	AF531661	A008		Arc1		UTd			Hainansanya	China		Hainan	East Asia	Asia
10130	AF531661	A008		Arc1		UTd			Hainansanya	China		Hainan	East Asia	Asia
10131	AF531661	A008		Arc1		UTd			Hainansanya	China		Hainan	East Asia	Asia
5899	AF531661	A008		Arc1		UTd			Jiangxi	China		S China	East Asia	Asia
10254	AF531661	A008		Arc1		UTd			Yunnan	China		S China	East Asia	Asia
10263	AF531661	A008		Arc1		UTd			Yunnan	China		S China	East Asia	Asia
Bali9	AF531661	A008		Arc1		UTd		Tenganan	Bali	Indonesia			Island Southeast Asia	Asia
z1561	AF531661	A008		Arc1		UTd			Chantaburi province	Thailand			Southeast Asia	Asia
P63	AF531661	A008		Arc1		UTd	Thai ridgeback			Thailand			Southeast Asia	Asia
z516	AF531661	A008		Arc1		UTd				Vietnam			Southeast Asia	Asia
16Ko		A009	A009			UTd	Tazi	Konya		Turkey	FCbelt	Anatolia	Southwest Asia	Asia
Ny52		A009	A009			UTd	Saluki					General SwAsia	Southwest Asia	Asia
P28	AY660645	A009		Arc1		UTd	Basenji			D.R.Congo		West ssAfrica	subSaharan Africa	Africa
10075	AY660645	A009		Arc1		UTd			Guizhou	China		S China	East Asia	Asia
10189	AY660645	A009		Arc1		UTd			Yunnan	China		S China	East Asia	Asia
10197	AY660645	A009		Arc1		UTd			Yunnan	China		S China	East Asia	Asia
m239	AY660645	A009		Arc1		UTd				Cambodia			Southeast Asia	Asia
	AY660645	A009		Arc1		UTd	Dingo		Victoria	Australia			Australia	Oceania
P13	AF531663	A010		Arc1		UTd	Sloughi						North Africa	Africa
P16	AF531663	A010		Arc1		UTd	Sloughi						North Africa	Africa
con75		A011	A011		UT	UTd	Stray dog		Fars	Iran	FCbelt	Persian Plateau	Southwest Asia	Asia
z190		A011	A011		UT	UTd	Torkaman	Censevli	Golestan	Iran		Persian Plateau	Southwest Asia	Asia
con23		A011	A011		UT	UTd	Gorgi		Golestan	Iran		Persian Plateau	Southwest Asia	Asia
Con12		A011	A011		UT	UTd	Mazandarani		Golestan	Iran		Persian Plateau	Southwest Asia	Asia
con10		A011	A011		UT	UTd	Pet dog		Golestan	Iran		Persian Plateau	Southwest Asia	Asia
Con29		A011	A011		UT	UTd	Stray dog		Golestan	Iran		Persian Plateau	Southwest Asia	Asia
con11		A011	A011		UT	UTd	Torkaman		Golestan	Iran		Persian Plateau	Southwest Asia	Asia
Con19		A011	A011		UT	UTd	Torkaman		Golestan	Iran		Persian Plateau	Southwest Asia	Asia
Con20		A011	A011		UT	UTd	Torkaman		Golestan	Iran		Persian Plateau	Southwest Asia	Asia
Con24		A011	A011		UT	UTd	Torkaman		Golestan	Iran		Persian Plateau	Southwest Asia	Asia
Con26		A011	A011		UT	UTd	Torkaman		Golestan	Iran		Persian Plateau	Southwest Asia	Asia
con83		A011	A011		UT	UTd	Pet dog		Hamadan	Iran	FCbelt	Persian Plateau	Southwest Asia	Asia
con38		A011	A011		UT	UTd	Pet dog	Bastak	Hormozgan	Iran	FCbelt	Persian Plateau	Southwest Asia	Asia
con65		A011	A011		UT	UTd	Guard dog		Hormozgan	Iran	FCbelt	Persian Plateau	Southwest Asia	Asia
z1544		A011	A011		UT	UTd	Guard dog	Kerman	Kerman	Iran		Persian Plateau	Southwest Asia	Asia
z215		A011	A011		UT	UTd	Guard dog	Borujerd	Lorestan	Iran	FC	Persian Plateau	Southwest Asia	Asia
Con32		A011	A011		UT	UTd	Sangesari		Semnan	Iran		Persian Plateau	Southwest Asia	Asia
Con22		A011	A011		UT	UTd	Sheep dog		Tehran	Iran	FCbelt	Persian Plateau	Southwest Asia	Asia
con52		A011	A011		UT	UTd	Stray dog		Tehran	Iran		Persian Plateau	Southwest Asia	Asia
con54		A011	A011		UT	UTd	Stray dog		Tehran	Iran		Persian Plateau	Southwest Asia	Asia
con55		A011	A011		UT	UTd	Stray dog		Tehran	Iran		Persian Plateau	Southwest Asia	Asia
z212		A011	A011		UT	UTd	Sheep dog	Afcang	Xorasan	Iran		Persian Plateau	Southwest Asia	Asia
z208		A011	A011		UT	UTd	Guard dog	Joqatay	Xorasan	Iran		Persian Plateau	Southwest Asia	Asia
Con73		A011	A011		UT	UTd	Kuci		Xorasan	Iran		Persian Plateau	Southwest Asia	Asia
z371		A011	A011		UT	UTd	Caucasian Shepherd			Caucasia		Persian Plateau	Southwest Asia	Asia
m516		A011	A011		UT	UTd	Guard dog			Iran		Persian Plateau	Southwest Asia	Asia
m54		A011	A011		UT	UTd				Iran		Persian Plateau	Southwest Asia	Asia
m658		A011	A011		UT	UTd	Canaan			Israel	FC	Levant	Southwest Asia	Asia
m659		A011	A011		UT	UTd	Canaan			Israel	FC	Levant	Southwest Asia	Asia
m660		A011	A011		UT	UTd	Canaan			Israel	FC	Levant	Southwest Asia	Asia
m76		A011	A011		UT	UTd	Canaan			Israel	FC	Levant	Southwest Asia	Asia
m77		A011	A011		UT	UTd	Canaan			Israel	FC	Levant	Southwest Asia	Asia
m78		A011	A011		UT	UTd	Canaan			Israel	FC	Levant	Southwest Asia	Asia
m81		A011	A011		UT	UTd	Canaan			Israel	FC	Levant	Southwest Asia	Asia
m82		A011	A011		UT	UTd	Canaan			Israel	FC	Levant	Southwest Asia	Asia
m759		A011	A011		UT	UTd	Saluki	near Mosul		Syria	FC	Levant	Southwest Asia	Asia
40C		A011	A011		UT	UTd		Çatalhöyük		Turkey	FCbelt	Anatolia	Southwest Asia	Asia
32IG		A011	A011		UT	UTd	Kars	Igdir		Turkey	FCbelt	Anatolia	Southwest Asia	Asia
46C		A011	A011		UT	UTd		Pessinus		Turkey		Anatolia	Southwest Asia	Asia
49B		A011	A011		UT	UTd		Pessinus		Turkey		Anatolia	Southwest Asia	Asia
51P		A011	A011		UT	UTd		Pessinus		Turkey		Anatolia	Southwest Asia	Asia
53P		A011	A011		UT	UTd		Pessinus		Turkey		Anatolia	Southwest Asia	Asia
55B		A011	A011		UT	UTd		Pessinus		Turkey		Anatolia	Southwest Asia	Asia
56P		A011	A011		UT	UTd		Pessinus		Turkey		Anatolia	Southwest Asia	Asia
57P		A011	A011		UT	UTd		Pessinus		Turkey		Anatolia	Southwest Asia	Asia
m102		A011	A011		UT	UTd	Akbash			Turkey		Anatolia	Southwest Asia	Asia
m103		A011	A011		UT	UTd	Akbash			Turkey		Anatolia	Southwest Asia	Asia
m104		A011	A011		UT	UTd	Akbash			Turkey		Anatolia	Southwest Asia	Asia
m106		A011	A011		UT	UTd	Akbash			Turkey		Anatolia	Southwest Asia	Asia
m107		A011	A011		UT	UTd	Akbash			Turkey		Anatolia	Southwest Asia	Asia
m110		A011	A011		UT	UTd	Akbash			Turkey		Anatolia	Southwest Asia	Asia
m111		A011	A011		UT	UTd	Akbash			Turkey		Anatolia	Southwest Asia	Asia
m91		A011	A011		UT	UTd	Kangal			Turkey		Anatolia	Southwest Asia	Asia
m95		A011	A011		UT	UTd	Kangal			Turkey		Anatolia	Southwest Asia	Asia
12M		A011	A011		UT	UTd				Turkey		Anatolia	Southwest Asia	Asia
13M		A011	A011		UT	UTd				Turkey		Anatolia	Southwest Asia	Asia
25T		A011	A011		UT	UTd				Turkey		Anatolia	Southwest Asia	Asia
6M		A011	A011		UT	UTd				Turkey		Anatolia	Southwest Asia	Asia
m123		A011	A011		UT	UTd	Taigan			Uzbekistan		Scythia	Southwest Asia	Asia
P37		A011	A011		UT	UTd	Saluki					General SwAsia	Southwest Asia	Asia
m877		A011	A011		UT	UTd	Afghan					Persian Plateau	Southwest Asia	Asia
R98		A011	A011		UT	UTd	Taigan					Scythia	Southwest Asia	Asia
z39		A011	A011		UT	UTd	Canaan				FC	Levant	Southwest Asia	Asia
m532		A011	A011		UT	UTd	Caucasian Shepherd					Persian Plateau	Southwest Asia	Asia
R82		A011	A011		UT	UTd	Caucasian Shepherd					Persian Plateau	Southwest Asia	Asia
R83		A011	A011		UT	UTd	Caucasian Shepherd					Persian Plateau	Southwest Asia	Asia
H22		A011	A011		UT	UTd	Whippet			Britain			British Isles	Europe
m559		A011	A011		UT	UTd	Australian shepherd			Britain			British Isles	Europe
m537		A011	A011		UT	UTd	Bearded collie			Britain			British Isles	Europe
	AY656744	A011	A011		UT	UTd	English springer spaniel			Britain			British Isles	Europe
L22		A011	A011		UT	UTd	Pointer			Britain			British Isles	Europe
m706		A011	A011		UT	UTd	Retriever Curly coated			Britain			British Isles	Europe
H64		A011	A011		UT	UTd	Retriever Golden			Britain			British Isles	Europe
	AY656753	A011	A011		UT	UTd	Setter Irish			Britain			British Isles	Europe
H50		A011	A011		UT	UTd	Terrier Border			Britain			British Isles	Europe
H51		A011	A011		UT	UTd	Terrier Border			Britain			British Isles	Europe
H85		A011	A011		UT	UTd	Terrier Fox			Britain			British Isles	Europe
m446		A011	A011		UT	UTd	Terrier Fox			Britain			British Isles	Europe
m550		A011	A011		UT	UTd	Terrier Fox			Britain			British Isles	Europe
m533		A011	A011		UT	UTd	Terrier Jack Russel			Britain			British Isles	Europe
L25		A011	A011		UT	UTd	Terrier Kerry blue			Britain			British Isles	Europe
m535		A011	A011		UT	UTd	Mongrel						General Europe	Europe
L8		A011	A011		UT	UTd	Basset griffon			France			N Cont Europe	Europe
R41		A011	A011		UT	UTd	Drever			Germany			N Cont Europe	Europe
R42		A011	A011		UT	UTd	Drever			Germany			N Cont Europe	Europe
m544		A011	A011		UT	UTd	German shepherd			Germany			N Cont Europe	Europe
H12		A011	A011		UT	UTd	Rottweiler			Germany			N Cont Europe	Europe
H44		A011	A011		UT	UTd	Rottweiler			Germany			N Cont Europe	Europe
NY72		A011	A011		UT	UTd	Rottweiler			Germany			N Cont Europe	Europe
NY73		A011	A011		UT	UTd	Rottweiler			Germany			N Cont Europe	Europe
NY74		A011	A011		UT	UTd	Rottweiler			Germany			N Cont Europe	Europe
NY75		A011	A011		UT	UTd	Rottweiler			Germany			N Cont Europe	Europe
NY78		A011	A011		UT	UTd	Rottweiler			Germany			N Cont Europe	Europe
NY81		A011	A011		UT	UTd	Rottweiler			Germany			N Cont Europe	Europe
m558		A011	A011		UT	UTd	Schnauzer			Germany			N Cont Europe	Europe
NY53		A011	A011		UT	UTd	Borzoi			Russia			N Cont Europe	Europe
z259		A011	A011		UT	UTd	Braques du Bourbonnais						N Cont Europe	Europe
z260		A011	A011		UT	UTd	Braques du Bourbonnais						N Cont Europe	Europe
z265		A011	A011		UT	UTd	Braques du Bourbonnais						N Cont Europe	Europe
m569		A011	A011		UT	UTd	Mongrel (partly Rottweiler and St Berh)						N Cont Europe	Europe
L27		A011	A011		UT	UTd	Buhund						Scandinavia	Europe
L61		A011	A011		UT	UTd	Buhund						Scandinavia	Europe
H73		A011	A011		UT	UTd	Icelandic Sheep dog						Scandinavia	Europe
L40		A011	A011		UT	UTd	Icelandic Sheep dog						Scandinavia	Europe
H26		A011	A011		UT	UTd	Norwegian elkhound						Scandinavia	Europe
H94		A011	A011		UT	UTd	Norwegian elkhound						Scandinavia	Europe
L36		A011	A011		UT	UTd	Västgötaspets						Scandinavia	Europe
L5		A011	A011		UT	UTd	Västgötaspets						Scandinavia	Europe
H3		A011	A011		UT	UTd	Papillon			France			South Europe	Europe
m561		A011	A011		UT	UTd	Poodle			France			South Europe	Europe
R86		A011	A011		UT	UTd	Mudi			Hungary			South Europe	Europe
m467		A011	A011		UT	UTd	Puli			Hungary			South Europe	Europe
z1012		A011	A011		UT	UTd	Cirneco del Etna			Italy			South Europe	Europe
m430		A011	A011		UT	UTd	Galgo Espanol			Spain			South Europe	Europe
z379		A011	A011		UT	UTd	Galgo Espanol			Spain			South Europe	Europe
z380		A011	A011		UT	UTd	Galgo Espanol			Spain			South Europe	Europe
z944		A011	A011		UT	UTd	Galgo Espanol			Spain			South Europe	Europe
m588		A011	A011		UT	UTd	Gos d'Atura Català			Spain			South Europe	Europe
R79		A011	A011		UT	UTd	Gos d'atura Catalan			Spain			South Europe	Europe
z1009		A011	A011		UT	UTd	Ibizan Hound			Spain			South Europe	Europe
m344		A011	A011		UT	UTd	Ibizian hound			Spain			South Europe	Europe
m343		A011	A011		UT	UTd	Podenco ibicenco			Spain			South Europe	Europe
m401		A011	A011		UT	UTd	Pyrenean mastiff			Spain			South Europe	Europe
R77		A011	A011		UT	UTd	Pyrenean mastiff			Spain			South Europe	Europe
m591		A011	A011		UT	UTd	Street dog			Spain			South Europe	Europe
m498		A011	A011		UT	UTd				Spain			South Europe	Europe
Z264		A011	A011		UT	UTd	Braque						South Europe	Europe
m327		A011	A011		UT	UTd	Greyhound
m328		A011	A011		UT	UTd	Greyhound
m329		A011	A011		UT	UTd	Greyhound
m334		A011	A011		UT	UTd	Greyhound
m336		A011	A011		UT	UTd	Greyhound
z543	AF531664	A011			UT	UTd		Ankazobe	Antananarivo autonomous province	Madagascar	Highland	Highland	Madagascar	Africa
z541	AF531664	A011			UT	UTd		Antsirabe	Antananarivo autonomous province	Madagascar	Highland	Highland	Madagascar	Africa
m845	AF531664	A011			UT	UTd		Tsiroanomandidy	Antananarivo autonomous province	Madagascar	Highland	Highland	Madagascar	Africa
z573	AF531664	A011			UT	UTd		Sambava	Antsiranana province	Madagascar	Northern	Coast	Madagascar	Africa
z590	AF531664	A011			UT	UTd		Ranohira	Fianarantsoa province	Madagascar	Dry Southern	Coast	Madagascar	Africa
z591	AF531664	A011			UT	UTd		Ranohira	Fianarantsoa province	Madagascar	Dry Southern	Coast	Madagascar	Africa
m850	AF531664	A011			UT	UTd		Fandriana	Fianarantsoa province	Madagascar	Highland	Highland	Madagascar	Africa
m810	AF531664	A011			UT	UTd		Ile St Marie	Toamasina province	Madagascar	Northern	Coast	Madagascar	Africa
z569	AF531664	A011			UT	UTd		Maroantsetra	Toamasina province	Madagascar	Northern	Coast	Madagascar	Africa
m830	AF531664	A011			UT	UTd				Madagascar			Madagascar	Africa
m831	AF531664	A011			UT	UTd				Madagascar			Madagascar	Africa
m839	AF531664	A011			UT	UTd				Madagascar			Madagascar	Africa
m852	AF531664	A011			UT	UTd				Madagascar			Madagascar	Africa
m864	AF531664	A011			UT	UTd				Madagascar			Madagascar	Africa
z544	AF531664	A011			UT	UTd				Madagascar			Madagascar	Africa
Boyko37	AF531664	A011			UT	UTd	Village dog	Animal Friends Shelter	Giza	Egypt			North Africa	Africa
m428	AF531664	A011			UT	UTd	Azawakh			Mali			North Africa	Africa
Pires22	AF531664	A011			UT	UTd	Aidi			Morocco			North Africa	Africa
Pires23	AF531664	A011			UT	UTd	Aidi			Morocco			North Africa	Africa
Pires24	AF531664	A011			UT	UTd	Aidi			Morocco			North Africa	Africa
Pires34	AF531664	A011			UT	UTd	Sloughi			Morocco			North Africa	Africa
Pires35	AF531664	A011			UT	UTd	Sloughi			Morocco			North Africa	Africa
Pires29	AF531664	A011			UT	UTd	Tunisian dogs			Tunisia			North Africa	Africa
m354	AF531664	A011			UT	UTd	Azawakh						North Africa	Africa
m358	AF531664	A011			UT	UTd	Azawakh						North Africa	Africa
Boyko55	AF531664	A011			UT	UTd	Village dog	Grootfontaine	Central Namibia	Namibia		West ssAfrica	subSaharan Africa	Africa
Boyko56	AF531664	A011			UT	UTd	Village dog	Grootfontaine	Central Namibia	Namibia		West ssAfrica	subSaharan Africa	Africa
Boyko57	AF531664	A011			UT	UTd	Village dog	Grootfontaine	Central Namibia	Namibia		West ssAfrica	subSaharan Africa	Africa
Boyko58	AF531664	A011			UT	UTd	Village dog	Grootfontaine	Central Namibia	Namibia		West ssAfrica	subSaharan Africa	Africa
z873	AF531664	A011			UT	UTd	Africanis	Dzoda	Dzoda	South Africa	Lower EssAfrica	East ssAfrica	subSaharan Africa	Africa
z1083	AF531664	A011			UT	UTd			East Botswana	Botswana	Lower EssAfrica	East ssAfrica	subSaharan Africa	Africa
z1089	AF531664	A011			UT	UTd			East Botswana	Botswana	Lower EssAfrica	East ssAfrica	subSaharan Africa	Africa
z946	AF531664	A011			UT	UTd		Mpako River	Eastern Cape	South Africa	Lower EssAfrica	East ssAfrica	subSaharan Africa	Africa
z951	AF531664	A011			UT	UTd		Mpako River	Eastern Cape	South Africa	Lower EssAfrica	East ssAfrica	subSaharan Africa	Africa
z953	AF531664	A011			UT	UTd		Mpako River	Eastern Cape	South Africa	Lower EssAfrica	East ssAfrica	subSaharan Africa	Africa
z955	AF531664	A011			UT	UTd		Mpako River	Eastern Cape	South Africa	Lower EssAfrica	East ssAfrica	subSaharan Africa	Africa
z963	AF531664	A011			UT	UTd		Mpako River	Eastern Cape	South Africa	Lower EssAfrica	East ssAfrica	subSaharan Africa	Africa
z1179	AF531664	A011			UT	UTd		Byrne	KwaZulu-Natal	South Africa	Lower EssAfrica	East ssAfrica	subSaharan Africa	Africa
z1182	AF531664	A011			UT	UTd		Byrne	KwaZulu-Natal	South Africa	Lower EssAfrica	East ssAfrica	subSaharan Africa	Africa
z1186	AF531664	A011			UT	UTd		Byrne	KwaZulu-Natal	South Africa	Lower EssAfrica	East ssAfrica	subSaharan Africa	Africa
z1194	AF531664	A011			UT	UTd		Byrne	KwaZulu-Natal	South Africa	Lower EssAfrica	East ssAfrica	subSaharan Africa	Africa
z1199	AF531664	A011			UT	UTd		Byrne	KwaZulu-Natal	South Africa	Lower EssAfrica	East ssAfrica	subSaharan Africa	Africa
z1201	AF531664	A011			UT	UTd		Byrne	KwaZulu-Natal	South Africa	Lower EssAfrica	East ssAfrica	subSaharan Africa	Africa
z1036	AF531664	A011			UT	UTd		Mqobela, Kosi Bay	KwaZulu-Natal	South Africa	Lower EssAfrica	East ssAfrica	subSaharan Africa	Africa
z1039	AF531664	A011			UT	UTd		Mqobela, Kosi Bay	KwaZulu-Natal	South Africa	Lower EssAfrica	East ssAfrica	subSaharan Africa	Africa
z1040	AF531664	A011			UT	UTd		Mqobela, Kosi Bay	KwaZulu-Natal	South Africa	Lower EssAfrica	East ssAfrica	subSaharan Africa	Africa
z809	AF531664	A011			UT	UTd		Valley of the 1000 hills	KwaZulu-Natal	South Africa	Lower EssAfrica	East ssAfrica	subSaharan Africa	Africa
z812	AF531664	A011			UT	UTd		Valley of the 1000 hills	KwaZulu-Natal	South Africa	Lower EssAfrica	East ssAfrica	subSaharan Africa	Africa
z1599	AF531664	A011			UT	UTd		Maluti mountains	Lesotho	South Africa	Lower EssAfrica	East ssAfrica	subSaharan Africa	Africa
z1601	AF531664	A011			UT	UTd		Maluti mountains	Lesotho	South Africa	Lower EssAfrica	East ssAfrica	subSaharan Africa	Africa
z1604	AF531664	A011			UT	UTd		Maluti mountains	Lesotho	South Africa	Lower EssAfrica	East ssAfrica	subSaharan Africa	Africa
z1606	AF531664	A011			UT	UTd		Maluti mountains	Lesotho	South Africa	Lower EssAfrica	East ssAfrica	subSaharan Africa	Africa
Boyko69	AF531664	A011			UT	UTd	Village dog	Endola	North Namibia	Namibia		West ssAfrica	subSaharan Africa	Africa
Boyko61	AF531664	A011			UT	UTd	Village dog	Indiangungu	North Namibia	Namibia		West ssAfrica	subSaharan Africa	Africa
Boyko64	AF531664	A011			UT	UTd	Village dog	Okanbjengedhi	North Namibia	Namibia		West ssAfrica	subSaharan Africa	Africa
Boyko65	AF531664	A011			UT	UTd	Village dog	Okanbjengedhi	North Namibia	Namibia		West ssAfrica	subSaharan Africa	Africa
Boyko66	AF531664	A011			UT	UTd	Village dog	Okanbjengedhi	North Namibia	Namibia		West ssAfrica	subSaharan Africa	Africa
Boyko63	AF531664	A011			UT	UTd	Village dog	Omaarara	North Namibia	Namibia		West ssAfrica	subSaharan Africa	Africa
Boyko68	AF531664	A011			UT	UTd	Village dog	Omavela	North Namibia	Namibia		West ssAfrica	subSaharan Africa	Africa
Boyko62	AF531664	A011			UT	UTd	Village dog	Ondandwa	North Namibia	Namibia		West ssAfrica	subSaharan Africa	Africa
Boyko60	AF531664	A011			UT	UTd	Village dog	Ongha	North Namibia	Namibia		West ssAfrica	subSaharan Africa	Africa
Boyko70	AF531664	A011			UT	UTd	Village dog	Onyvulae	North Namibia	Namibia		West ssAfrica	subSaharan Africa	Africa
Boyko71	AF531664	A011			UT	UTd	Village dog	Onyvulae	North Namibia	Namibia		West ssAfrica	subSaharan Africa	Africa
Boyko72	AF531664	A011			UT	UTd	Village dog	Onyvulae	North Namibia	Namibia		West ssAfrica	subSaharan Africa	Africa
Boyko59	AF531664	A011			UT	UTd	Village dog	Oshikango	North Namibia	Namibia		West ssAfrica	subSaharan Africa	Africa
Boyko67	AF531664	A011			UT	UTd	Village dog	Oshikuku	North Namibia	Namibia		West ssAfrica	subSaharan Africa	Africa
Z2096	AF531664	A011			UT	UTd	South African dog		Sekhukhune/Limpopo Province	South Africa	Lower EssAfrica	East ssAfrica	subSaharan Africa	Africa
Z2098	AF531664	A011			UT	UTd	South African dog		Sekhukhune/Limpopo Province	South Africa	Lower EssAfrica	East ssAfrica	subSaharan Africa	Africa
Z2106	AF531664	A011			UT	UTd	South African dog	Ponta Ravora/Vilankulos	South Mozambique	Mozambique	Lower EssAfrica	East ssAfrica	subSaharan Africa	Africa
Boyko54	AF531664	A011			UT	UTd		Zingoola (Koome Island)	Uganda isles	Uganda	Upper EssAfrica	East ssAfrica	subSaharan Africa	Africa
Boyko49	AF531664	A011			UT	UTd		Bunanimi	Uganda mainland	Uganda	Upper EssAfrica	East ssAfrica	subSaharan Africa	Africa
Boyko50	AF531664	A011			UT	UTd		Bunanimi	Uganda mainland	Uganda	Upper EssAfrica	East ssAfrica	subSaharan Africa	Africa
Boyko51	AF531664	A011			UT	UTd		Bunanimi	Uganda mainland	Uganda	Upper EssAfrica	East ssAfrica	subSaharan Africa	Africa
Boyko52	AF531664	A011			UT	UTd		Komosingo	Uganda mainland	Uganda	Upper EssAfrica	East ssAfrica	subSaharan Africa	Africa
Boyko53	AF531664	A011			UT	UTd		Komosingo	Uganda mainland	Uganda	Upper EssAfrica	East ssAfrica	subSaharan Africa	Africa
Boyko46	AF531664	A011			UT	UTd		Mooni	Uganda mainland	Uganda	Upper EssAfrica	East ssAfrica	subSaharan Africa	Africa
Boyko47	AF531664	A011			UT	UTd		Mooni	Uganda mainland	Uganda	Upper EssAfrica	East ssAfrica	subSaharan Africa	Africa
Boyko48	AF531664	A011			UT	UTd		Mooni	Uganda mainland	Uganda	Upper EssAfrica	East ssAfrica	subSaharan Africa	Africa
Boyko42	AF531664	A011			UT	UTd		Namabasa	Uganda mainland	Uganda	Upper EssAfrica	East ssAfrica	subSaharan Africa	Africa
Boyko43	AF531664	A011			UT	UTd		Namabasa	Uganda mainland	Uganda	Upper EssAfrica	East ssAfrica	subSaharan Africa	Africa
Boyko44	AF531664	A011			UT	UTd		Namabasa	Uganda mainland	Uganda	Upper EssAfrica	East ssAfrica	subSaharan Africa	Africa
Boyko45	AF531664	A011			UT	UTd		Namabasa	Uganda mainland	Uganda	Upper EssAfrica	East ssAfrica	subSaharan Africa	Africa
Boyko38	AF531664	A011			UT	UTd		Napoli	Uganda mainland	Uganda	Upper EssAfrica	East ssAfrica	subSaharan Africa	Africa
Boyko39	AF531664	A011			UT	UTd		Napoli	Uganda mainland	Uganda	Upper EssAfrica	East ssAfrica	subSaharan Africa	Africa
Boyko40	AF531664	A011			UT	UTd		Walchwaba	Uganda mainland	Uganda	Upper EssAfrica	East ssAfrica	subSaharan Africa	Africa
Boyko41	AF531664	A011			UT	UTd		Walchwaba	Uganda mainland	Uganda	Upper EssAfrica	East ssAfrica	subSaharan Africa	Africa
Z1945	AF531664	A011			UT	UTd	African Dog		West Zambia	Zambia	Upper EssAfrica	East ssAfrica	subSaharan Africa	Africa
z986	AF531664	A011			UT	UTd			Zanzibar	Tanzania	Upper EssAfrica	East ssAfrica	subSaharan Africa	Africa
z713	AF531664	A011			UT	UTd				Kenya	Upper EssAfrica	East ssAfrica	subSaharan Africa	Africa
z720	AF531664	A011			UT	UTd				Kenya	Upper EssAfrica	East ssAfrica	subSaharan Africa	Africa
z722	AF531664	A011			UT	UTd				Kenya	Upper EssAfrica	East ssAfrica	subSaharan Africa	Africa
P68	AF531664	A011			UT	UTd	Nguni			South Africa	Lower EssAfrica	East ssAfrica	subSaharan Africa	Africa
P70	AF531664	A011			UT	UTd	Nguni			South Africa	Lower EssAfrica	East ssAfrica	subSaharan Africa	Africa
m347	AF531664	A011			UT	UTd	mix Basenji/no breed					West ssAfrica	subSaharan Africa	Africa
m432	AF531664	A011			UT	UTd	Chihuahua			Mexico			America	America
10060	AF531664	A011			UT	UTd			Guizhou	China		S China	East Asia	Asia
10062	AF531664	A011			UT	UTd			Guizhou	China		S China	East Asia	Asia
10074	AF531664	A011			UT	UTd			Guizhou	China		S China	East Asia	Asia
10084	AF531664	A011			UT	UTd			Guizhou	China		S China	East Asia	Asia
10089	AF531664	A011			UT	UTd			Guizhou	China		S China	East Asia	Asia
10104	AF531664	A011			UT	UTd			Guizhou	China		S China	East Asia	Asia
10121	AF531664	A011			UT	UTd			Hainansanya	China		Hainan	East Asia	Asia
10128	AF531664	A011			UT	UTd			Hainansanya	China		Hainan	East Asia	Asia
9830	AF531664	A011			UT	UTd			Heilongjiang	China		N China	East Asia	Asia
9835	AF531664	A011			UT	UTd			Heilongjiang	China		N China	East Asia	Asia
9854	AF531664	A011			UT	UTd			Heilongjiang	China		N China	East Asia	Asia
9856	AF531664	A011			UT	UTd			Heilongjiang	China		N China	East Asia	Asia
9860	AF531664	A011			UT	UTd			Heilongjiang	China		N China	East Asia	Asia
9861	AF531664	A011			UT	UTd			Heilongjiang	China		N China	East Asia	Asia
9862	AF531664	A011			UT	UTd			Heilongjiang	China		N China	East Asia	Asia
9869	AF531664	A011			UT	UTd			Heilongjiang	China		N China	East Asia	Asia
9870	AF531664	A011			UT	UTd			Heilongjiang	China		N China	East Asia	Asia
9997	AF531664	A011			UT	UTd			Hunan	China		S China	East Asia	Asia
10007	AF531664	A011			UT	UTd			Hunan	China		S China	East Asia	Asia
10023	AF531664	A011			UT	UTd			Hunan	China		S China	East Asia	Asia
10026	AF531664	A011			UT	UTd			Hunan	China		S China	East Asia	Asia
5903	AF531664	A011			UT	UTd			Jiangxi	China		S China	East Asia	Asia
5925	AF531664	A011			UT	UTd			Jiangxi	China		S China	East Asia	Asia
5934	AF531664	A011			UT	UTd			Jiangxi	China		S China	East Asia	Asia
5944	AF531664	A011			UT	UTd			Jiangxi	China		S China	East Asia	Asia
5806	AF531664	A011			UT	UTd			Liaoning	China		N China	East Asia	Asia
5957	AF531664	A011			UT	UTd			Shaanxi xian	China		C China	East Asia	Asia
9907	AF531664	A011			UT	UTd			Shaanxi xian	China		C China	East Asia	Asia
9909	AF531664	A011			UT	UTd			Shaanxi xian	China		C China	East Asia	Asia
9917	AF531664	A011			UT	UTd			Shaanxi xian	China		C China	East Asia	Asia
9933	AF531664	A011			UT	UTd			Shaanxi xian	China		C China	East Asia	Asia
9938	AF531664	A011			UT	UTd			Shaanxi xian	China		C China	East Asia	Asia
9943	AF531664	A011			UT	UTd			Shaanxi xian	China		C China	East Asia	Asia
9953	AF531664	A011			UT	UTd			Shaanxi xian	China		C China	East Asia	Asia
9977	AF531664	A011			UT	UTd			Shaanxi xian	China		C China	East Asia	Asia
9987	AF531664	A011			UT	UTd			Shaanxi xian	China		C China	East Asia	Asia
5798	AF531664	A011			UT	UTd			Shanxi	China		N China	East Asia	Asia
5842	AF531664	A011			UT	UTd			Shanxi	China		N China	East Asia	Asia
5843	AF531664	A011			UT	UTd			Shanxi	China		N China	East Asia	Asia
5844	AF531664	A011			UT	UTd			Shanxi	China		N China	East Asia	Asia
5853	AF531664	A011			UT	UTd			Shanxi	China		N China	East Asia	Asia
5708	AF531664	A011			UT	UTd			Sichuan	China		C China	East Asia	Asia
5713	AF531664	A011			UT	UTd			Sichuan	China		C China	East Asia	Asia
5715	AF531664	A011			UT	UTd			Sichuan	China		C China	East Asia	Asia
5718	AF531664	A011			UT	UTd			Sichuan	China		C China	East Asia	Asia
5719	AF531664	A011			UT	UTd			Sichuan	China		C China	East Asia	Asia
5725	AF531664	A011			UT	UTd			Sichuan	China		C China	East Asia	Asia
5728	AF531664	A011			UT	UTd			Sichuan	China		C China	East Asia	Asia
5729	AF531664	A011			UT	UTd			Sichuan	China		C China	East Asia	Asia
5734	AF531664	A011			UT	UTd			Sichuan	China		C China	East Asia	Asia
5740	AF531664	A011			UT	UTd			Sichuan	China		C China	East Asia	Asia
5742	AF531664	A011			UT	UTd			Sichuan	China		C China	East Asia	Asia
5745	AF531664	A011			UT	UTd			Sichuan	China		C China	East Asia	Asia
5746	AF531664	A011			UT	UTd			Sichuan	China		C China	East Asia	Asia
5754	AF531664	A011			UT	UTd			Tibet	China		W China	East Asia	Asia
5755	AF531664	A011			UT	UTd			Tibet	China		W China	East Asia	Asia
10182	AF531664	A011			UT	UTd			Yunnan	China		S China	East Asia	Asia
10196	AF531664	A011			UT	UTd			Yunnan	China		S China	East Asia	Asia
10203	AF531664	A011			UT	UTd			Yunnan	China		S China	East Asia	Asia
10262	AF531664	A011			UT	UTd			Yunnan	China		S China	East Asia	Asia
10264	AF531664	A011			UT	UTd			Yunnan	China		S China	East Asia	Asia
Oaki1	AF531664	A011			UT	UTd	Akita			Japan			East Asia	Asia
Oshi1	AF531664	A011			UT	UTd	Shiba			Japan			East Asia	Asia
Oshi2	AF531664	A011			UT	UTd	Shiba			Japan			East Asia	Asia
Tmik.a	AF531664	A011			UT	UTd	Mikawa			Japan			East Asia	Asia
Tmik.b	AF531664	A011			UT	UTd	Mikawa			Japan			East Asia	Asia
Tshik.b	AF531664	A011			UT	UTd	Shikoku			Japan			East Asia	Asia
z113	AF531664	A011			UT	UTd	Hokkaido			Japan			East Asia	Asia
z124	AF531664	A011			UT	UTd	Shiba, sanín			Japan			East Asia	Asia
jd102	AF531664	A011			UT	UTd	Jindo			Korea			East Asia	Asia
jd104	AF531664	A011			UT	UTd	Jindo			Korea			East Asia	Asia
jd105	AF531664	A011			UT	UTd	Jindo			Korea			East Asia	Asia
jd111	AF531664	A011			UT	UTd	Jindo			Korea			East Asia	Asia
jd112	AF531664	A011			UT	UTd	Jindo			Korea			East Asia	Asia
jd12	AF531664	A011			UT	UTd	Jindo			Korea			East Asia	Asia
jd124	AF531664	A011			UT	UTd	Jindo			Korea			East Asia	Asia
jd125	AF531664	A011			UT	UTd	Jindo			Korea			East Asia	Asia
jd126	AF531664	A011			UT	UTd	Jindo			Korea			East Asia	Asia
jd14	AF531664	A011			UT	UTd	Jindo			Korea			East Asia	Asia
jd17	AF531664	A011			UT	UTd	Jindo			Korea			East Asia	Asia
jd19	AF531664	A011			UT	UTd	Jindo			Korea			East Asia	Asia
jd22	AF531664	A011			UT	UTd	Jindo			Korea			East Asia	Asia
jd23	AF531664	A011			UT	UTd	Jindo			Korea			East Asia	Asia
jd27	AF531664	A011			UT	UTd	Jindo			Korea			East Asia	Asia
jd30	AF531664	A011			UT	UTd	Jindo			Korea			East Asia	Asia
jd31	AF531664	A011			UT	UTd	Jindo			Korea			East Asia	Asia
jd35	AF531664	A011			UT	UTd	Jindo			Korea			East Asia	Asia
jd4	AF531664	A011			UT	UTd	Jindo			Korea			East Asia	Asia
jd44	AF531664	A011			UT	UTd	Jindo			Korea			East Asia	Asia
jd9	AF531664	A011			UT	UTd	Jindo			Korea			East Asia	Asia
jdb79	AF531664	A011			UT	UTd	Jindo			Korea			East Asia	Asia
P80	AF531664	A011			UT	UTd	Jindo			Korea			East Asia	Asia
P81	AF531664	A011			UT	UTd	Jindo			Korea			East Asia	Asia
P82	AF531664	A011			UT	UTd	Jindo			Korea			East Asia	Asia
P83	AF531664	A011			UT	UTd	Jindo			Korea			East Asia	Asia
P85	AF531664	A011			UT	UTd	Jindo			Korea			East Asia	Asia
P87	AF531664	A011			UT	UTd	Pungsan			Korea			East Asia	Asia
ps111	AF531664	A011			UT	UTd	Pungsan			Korea			East Asia	Asia
ps115	AF531664	A011			UT	UTd	Pungsan			Korea			East Asia	Asia
ps119	AF531664	A011			UT	UTd	Pungsan			Korea			East Asia	Asia
ps16	AF531664	A011			UT	UTd	Pungsan			Korea			East Asia	Asia
ps30	AF531664	A011			UT	UTd	Pungsan			Korea			East Asia	Asia
ps35	AF531664	A011			UT	UTd	Pungsan			Korea			East Asia	Asia
ps37	AF531664	A011			UT	UTd	Pungsan			Korea			East Asia	Asia
ps7	AF531664	A011			UT	UTd	Pungsan			Korea			East Asia	Asia
m666	AF531664	A011			UT	UTd				Mongolia			East Asia	Asia
m322	AF531664	A011			UT	UTd			Goa	India			Indian Subcont	Asia
m230	AF531664	A011			UT	UTd			Sanelakapu	India			Indian Subcont	Asia
m208	AF531664	A011			UT	UTd			Tamil Nadu	India			Indian Subcont	Asia
m217	AF531664	A011			UT	UTd			Tamil Nadu	India			Indian Subcont	Asia
m220	AF531664	A011			UT	UTd			Tamil Nadu	India			Indian Subcont	Asia
z365	AF531664	A011			UT	UTd			Tanjore District	India			Indian Subcont	Asia
m10	AF531664	A011			UT	UTd				India			Indian Subcont	Asia
m128	AF531664	A011			UT	UTd				India			Indian Subcont	Asia
m4	AF531664	A011			UT	UTd				India			Indian Subcont	Asia
m6	AF531664	A011			UT	UTd				India			Indian Subcont	Asia
m7	AF531664	A011			UT	UTd				India			Indian Subcont	Asia
TA29	AF531664	A011			UT	UTd			Jen'al	Taiwan			Island East Asia	Asia
TA128	AF531664	A011			UT	UTd			Mawlin	Taiwan			Island East Asia	Asia
TA1	AF531664	A011			UT	UTd			Wufeng	Taiwan			Island East Asia	Asia
TA2	AF531664	A011			UT	UTd			Wufeng	Taiwan			Island East Asia	Asia
z849	AF531664	A011			UT	UTd		Basco	Batanes	the Philippines			Island Southeast Asia	Asia
z1042	AF531664	A011			UT	UTd		Malaybalay	Bukidnon	the Philippines			Island Southeast Asia	Asia
KA126	AF531664	A011			UT	UTd		Latta Laga	Kalimantan	Indonesia			Island Southeast Asia	Asia
z855	AF531664	A011			UT	UTd		Los Banos	Laguna	the Philippines			Island Southeast Asia	Asia
m394	AF531664	A011			UT	UTd			New Guinea Lowland	New Guinea			Island Southeast Asia	Asia
m710	AF531664	A011			UT	UTd			New Guinea Lowland	New Guinea			Island Southeast Asia	Asia
Indo2	AF531664	A011			UT	UTd				Indonesia			Island Southeast Asia	Asia
z67	AF531664	A011			UT	UTd	Aboriginal Sled dog	Yamal	Siberia	Siberia			Siberia	Asia
m431	AF531664	A011			UT	UTd	Husky, Siberian		Siberia	Siberia			Siberia	Asia
TsibH	AF531664	A011			UT	UTd	Husky, Siberian		Siberia	Siberia			Siberia	Asia
z1325	AF531664	A011			UT	UTd		Phuket	Chalong	Thailand			Southeast Asia	Asia
z1331	AF531664	A011			UT	UTd		Phuket	Chalong	Thailand			Southeast Asia	Asia
z1332	AF531664	A011			UT	UTd		Phuket	Chalong	Thailand			Southeast Asia	Asia
z1557	AF531664	A011			UT	UTd			Chantaburi province	Thailand			Southeast Asia	Asia
z1558	AF531664	A011			UT	UTd			Chantaburi province	Thailand			Southeast Asia	Asia
m277	AF531664	A011			UT	UTd		North of Ching Mai	Ching Mai	Thailand			Southeast Asia	Asia
m279	AF531664	A011			UT	UTd		North of Ching Mai	Ching Mai	Thailand			Southeast Asia	Asia
z1465	AF531664	A011			UT	UTd			Northwest Thailand	Thailand			Southeast Asia	Asia
z1337	AF531664	A011			UT	UTd		Kata	Phuket	Thailand			Southeast Asia	Asia
z509	AF531664	A011			UT	UTd			Phuquoc	Vietnam			Southeast Asia	Asia
z515	AF531664	A011			UT	UTd			Phuquoc	Vietnam			Southeast Asia	Asia
z1328	AF531664	A011			UT	UTd		Ranong Town	Ranong	Thailand			Southeast Asia	Asia
z1329	AF531664	A011			UT	UTd		Ranong Town	Ranong	Thailand			Southeast Asia	Asia
z1562	AF531664	A011			UT	UTd			Trad province	Thailand			Southeast Asia	Asia
z1563	AF531664	A011			UT	UTd			Trad province	Thailand			Southeast Asia	Asia
z1565	AF531664	A011			UT	UTd			Trad province	Thailand			Southeast Asia	Asia
z1566	AF531664	A011			UT	UTd			Trad province	Thailand			Southeast Asia	Asia
z1569	AF531664	A011			UT	UTd			Trad province	Thailand			Southeast Asia	Asia
z1571	AF531664	A011			UT	UTd			Trad province	Thailand			Southeast Asia	Asia
m238	AF531664	A011			UT	UTd				Cambodia			Southeast Asia	Asia
m240	AF531664	A011			UT	UTd				Cambodia			Southeast Asia	Asia
m36	AF531664	A011			UT	UTd				Thailand			Southeast Asia	Asia
P64	AF531664	A011			UT	UTd	Thai ridgeback			Thailand			Southeast Asia	Asia
m375	AF531664	A011			UT	UTd				Vietnam			Southeast Asia	Asia
z518	AF531664	A011			UT	UTd				Vietnam			Southeast Asia	Asia
L43	AF531664	A011			UT	UTd	Rhodesian ridgeback
m424	AF531664	A011			UT	UTd	Rhodesian ridgeback
m565	AF531664	A011			UT	UTd	Rhodesian ridgeback
m327	AF531664	A011			UT	UTd	Greyhound
m328	AF531664	A011			UT	UTd	Greyhound
m329	AF531664	A011			UT	UTd	Greyhound
m334	AF531664	A011			UT	UTd	Greyhound
m336	AF531664	A011			UT	UTd	Greyhound
Oafg		A012	A012			UTd	Afghan			Afghanistan		Persian Plateau	Southwest Asia	Asia
m876		A012	A012			UTd	Afghan					Persian Plateau	Southwest Asia	Asia
z3		A012	A012			UTd	Afghan					Persian Plateau	Southwest Asia	Asia
m122		A012	A012			UTd	Taigan					Scythia	Southwest Asia	Asia
R99		A012	A012			UTd	Taigan					Scythia	Southwest Asia	Asia
5808	AF531665	A012				UTd			Liaoning	China		N China	East Asia	Asia
m368	AF531665	A012				UTd		Sapa	Lao Cai province	Vietnam			Southeast Asia	Asia
m272	AF531665	A012				UTd		Ko Chang	Trat province	Thailand			Southeast Asia	Asia
m287	AF531665	A012				UTd		Ko Chang	Trat province	Thailand			Southeast Asia	Asia
m379	AF531665	A012				UTd		Ko Chang	Trat province	Thailand			Southeast Asia	Asia
R25	AF531666	A013	A011				Laika, West Siberian		Siberia	Siberia			Siberia	Asia
m56	AF531667	A014								India			Indian Subcont	Asia
m57	AF531667	A014								India			Indian Subcont	Asia
m60	AF531667	A014								India			Indian Subcont	Asia
P56	AF531667	A014					Santal hound			India			Indian Subcont	Asia
z197		A015	A015			UTd	Guard dog	Mashhad	Xorasan	Iran		Persian Plateau	Southwest Asia	Asia
m116		A015	A015			UTd	Saluki			Saudi Arabia		Arabia	Southwest Asia	Asia
m109		A015	A015			UTd	Akbash			Turkey		Anatolia	Southwest Asia	Asia
z798		A015				UTd		Valley of the 1000 hills	KwaZulu-Natal	South Africa	Lower EssAfrica	East ssAfrica	subSaharan Africa	Africa
5884		A015				UTd			Guangdong	China		S China	East Asia	Asia
5887		A015				UTd			Guangdong	China		S China	East Asia	Asia
jd109		A015				UTd	Jindo			Korea			East Asia	Asia
jdb24		A015				UTd	Jindo			Korea			East Asia	Asia
P84		A015				UTd	Jindo			Korea			East Asia	Asia
m292		A015				UTd	Laika, East/West Siberian		Siberia	Siberia			Siberia	Asia
R70		A016	A016		UT	UTd	Anatolian Shepherd			Turkey		Anatolia	Southwest Asia	Asia
H20		A016	A016		UT	UTd	New Foundland			Britain			British Isles	Europe
H10		A016	A016		UT	UTd	Retriever Golden			Britain			British Isles	Europe
R108		A016	A016		UT	UTd	Retriever Golden			Britain			British Isles	Europe
H5		A016	A016		UT	UTd	Retriever Labrador			Britain			British Isles	Europe
H54		A016	A016		UT	UTd	Retriever Labrador			Britain			British Isles	Europe
R44		A016	A016		UT	UTd	Retriever Labrador			Britain			British Isles	Europe
m421		A016	A016		UT	UTd	Landseer			Germany/Switzerland			N Cont Europe	Europe
m457		A016	A016		UT	UTd	Icelandic Sheep dog						Scandinavia	Europe
m589		A016	A016		UT	UTd	Podenco crossbreed			Spain			South Europe	Europe
H82		A016	A016		UT	UTd	Greyhound
z528	AF531668	A016			UT	UTd				Madagascar			Madagascar	Africa
Boyko80	AF531668	A016			UT	UTd	Village dog	Grootfontaine	Central Namibia	Namibia		West ssAfrica	subSaharan Africa	Africa
Boyko81	AF531668	A016			UT	UTd	Village dog	Grootfontaine	Central Namibia	Namibia		West ssAfrica	subSaharan Africa	Africa
Boyko82	AF531668	A016			UT	UTd	Village dog	Grootfontaine	Central Namibia	Namibia		West ssAfrica	subSaharan Africa	Africa
Boyko83	AF531668	A016			UT	UTd	Village dog	Grootfontaine	Central Namibia	Namibia		West ssAfrica	subSaharan Africa	Africa
z1181	AF531668	A016			UT	UTd		Byrne	KwaZulu-Natal	South Africa	Lower EssAfrica	East ssAfrica	subSaharan Africa	Africa
z871	AF531668	A016			UT	UTd	Africanis		KwaZulu-Natal	South Africa	Lower EssAfrica	East ssAfrica	subSaharan Africa	Africa
z74	AF531668	A016			UT	UTd			Lesotho	South Africa	Lower EssAfrica	East ssAfrica	subSaharan Africa	Africa
Boyko86	AF531668	A016			UT	UTd	Village dog	Cham-Cham	North Namibia	Namibia		West ssAfrica	subSaharan Africa	Africa
Boyko85	AF531668	A016			UT	UTd	Village dog	Ondandwa	North Namibia	Namibia		West ssAfrica	subSaharan Africa	Africa
Boyko84	AF531668	A016			UT	UTd	Village dog	Ongha	North Namibia	Namibia		West ssAfrica	subSaharan Africa	Africa
Boyko79	AF531668	A016			UT	UTd		Buchenda	Uganda mainland	Uganda	Upper EssAfrica	East ssAfrica	subSaharan Africa	Africa
Boyko76	AF531668	A016			UT	UTd		Bunanimi	Uganda mainland	Uganda	Upper EssAfrica	East ssAfrica	subSaharan Africa	Africa
Boyko78	AF531668	A016			UT	UTd		Butandiga	Uganda mainland	Uganda	Upper EssAfrica	East ssAfrica	subSaharan Africa	Africa
Boyko77	AF531668	A016			UT	UTd		Nugiso	Uganda mainland	Uganda	Upper EssAfrica	East ssAfrica	subSaharan Africa	Africa
z46	AF531668	A016			UT	UTd	Basenji			Benin		West ssAfrica	subSaharan Africa	Africa
z718	AF531668	A016			UT	UTd				Kenya	Upper EssAfrica	East ssAfrica	subSaharan Africa	Africa
P71	AF531668	A016			UT	UTd	Nguni			South Africa	Lower EssAfrica	East ssAfrica	subSaharan Africa	Africa
9866	AF531668	A016			UT	UTd			Hainansanya	China		Hainan	East Asia	Asia
9873	AF531668	A016			UT	UTd			Heilongjiang	China		N China	East Asia	Asia
10018	AF531668	A016			UT	UTd			Hunan	China		S China	East Asia	Asia
5942	AF531668	A016			UT	UTd			Jiangxi	China		S China	East Asia	Asia
9929	AF531668	A016			UT	UTd			Shaanxi xian	China		C China	East Asia	Asia
9950	AF531668	A016			UT	UTd			Shaanxi xian	China		C China	East Asia	Asia
10185	AF531668	A016			UT	UTd			Yunnan	China		S China	East Asia	Asia
10222	AF531668	A016			UT	UTd			Yunnan	China		S China	East Asia	Asia
jd28	AF531668	A016			UT	UTd	Jindo			Korea			East Asia	Asia
jda13	AF531668	A016			UT	UTd	Jindo			Korea			East Asia	Asia
m206	AF531668	A016			UT	UTd			Tamil Nadu	India			Indian Subcont	Asia
m207	AF531668	A016			UT	UTd			Tamil Nadu	India			Indian Subcont	Asia
TA39	AF531668	A016			UT	UTd			Jen'al	Taiwan			Island East Asia	Asia
m711	AF531668	A016			UT	UTd			New Guinea Lowland	New Guinea			Island Southeast Asia	Asia
z1335	AF531668	A016			UT	UTd		Phuket	Chalong	Thailand			Southeast Asia	Asia
H82	AF531668	A016			UT	UTd	Greyhound
con104		A017	A017		UT	UTd	Qahderijani		Esfahan	Iran	FCbelt	Persian Plateau	Southwest Asia	Asia
Con27		A017	A017		UT	UTd	Pet dog		Golestan	Iran		Persian Plateau	Southwest Asia	Asia
con9		A017	A017		UT	UTd	Torkaman		Golestan	Iran		Persian Plateau	Southwest Asia	Asia
z1543		A017	A017		UT	UTd	Guard dog	Kerman	Kerman	Iran		Persian Plateau	Southwest Asia	Asia
z191		A017	A017		UT	UTd	Mazandarani	Baharestan	Mazandaran	Iran		Persian Plateau	Southwest Asia	Asia
z193		A017	A017		UT	UTd	Guard dog	Tehran	Tehran	Iran	FCbelt	Persian Plateau	Southwest Asia	Asia
con41		A017	A017		UT	UTd	Stray dog		Tehran	Iran		Persian Plateau	Southwest Asia	Asia
con48		A017	A017		UT	UTd	Stray dog		Tehran	Iran		Persian Plateau	Southwest Asia	Asia
con50		A017	A017		UT	UTd	Stray dog		Tehran	Iran		Persian Plateau	Southwest Asia	Asia
z211		A017	A017		UT	UTd	Guard dog	Abaveysan	Xorasan	Iran		Persian Plateau	Southwest Asia	Asia
z201		A017	A017		UT	UTd	Sarabi	Mahneshan	Zanjan	Iran	FCbelt	Persian Plateau	Southwest Asia	Asia
m517		A017	A017		UT	UTd	Guard dog			Iran		Persian Plateau	Southwest Asia	Asia
m518		A017	A017		UT	UTd	Pet dog			Iran		Persian Plateau	Southwest Asia	Asia
54P		A017	A017		UT	UTd		Pessinus		Turkey		Anatolia	Southwest Asia	Asia
P1		A017	A017		UT	UTd	Anatolian Pariah			Turkey		Anatolia	Southwest Asia	Asia
NY18		A017	A017		UT	UTd	Cav. K. Charles spaniel			Britain			British Isles	Europe
H49		A017	A017		UT	UTd	Retriever Chesapeake Bay			Britain			British Isles	Europe
H57		A017	A017		UT	UTd	Retriever Flatcoated			Britain			British Isles	Europe
H18		A017	A017		UT	UTd	Retriever Labrador			Britain			British Isles	Europe
H19		A017	A017		UT	UTd	Retriever Labrador			Britain			British Isles	Europe
H32		A017	A017		UT	UTd	Retriever Labrador			Britain			British Isles	Europe
R116		A017	A017		UT	UTd	Retriever Labrador			Britain			British Isles	Europe
R43		A017	A017		UT	UTd	Retriever Labrador			Britain			British Isles	Europe
R45		A017	A017		UT	UTd	Retriever Labrador			Britain			British Isles	Europe
m568		A017	A017		UT	UTd	Retriever Labrador			Britain			British Isles	Europe
m445		A017	A017		UT	UTd	Staffordshire bullTerrier			Britain			British Isles	Europe
	AY656748	A017	A017		UT	UTd	Terrier Airedale			Britain			British Isles	Europe
m564		A017	A017		UT	UTd	Terrier Jack Russel			Britain			British Isles	Europe
	AY656738	A017	A017		UT	UTd	Terrier Jack russell			Britain			British Isles	Europe
z152		A017	A017		UT	UTd	Terrier Norfolk			Britain			British Isles	Europe
H62		A017	A017		UT	UTd	Terrier Norfolk			Britain			British Isles	Europe
m444		A017	A017		UT	UTd	Terrier Norwich			Britain			British Isles	Europe
m463		A017	A017		UT	UTd	Welsh corgi cardigan			Britain			British Isles	Europe
m543		A017	A017		UT	UTd	Mongrel						General Europe	Europe
m547		A017	A017		UT	UTd	Mongrel						General Europe	Europe
H99		A017	A017		UT	UTd	German shepherd			Germany			N Cont Europe	Europe
m542		A017	A017		UT	UTd	German shepherd			Germany			N Cont Europe	Europe
NY69		A017	A017		UT	UTd	German shepherd			Germany			N Cont Europe	Europe
R47		A017	A017		UT	UTd	German shepherd			Germany			N Cont Europe	Europe
m226		A017	A017		UT	UTd	Great Dane			Germany			N Cont Europe	Europe
H70		A017	A017		UT	UTd	Leonberger			Germany			N Cont Europe	Europe
D10		A017	A017		UT	UTd	Miniature Schnauzer			Germany			N Cont Europe	Europe
m459		A017	A017		UT	UTd	Stabyhoun			Netherlands			N Cont Europe	Europe
m460		A017	A017		UT	UTd	Stabyhoun			Netherlands			N Cont Europe	Europe
z97		A017	A017		UT	UTd	Boxer						N Cont Europe	Europe
z637		A017	A017		UT	UTd	Dachshound						N Cont Europe	Europe
m647		A017	A017		UT	UTd	German Shepherd						N Cont Europe	Europe
L2		A017	A017		UT	UTd	Finnish lapphund						Scandinavia	Europe
R2		A017	A017		UT	UTd	Finnish lapphund						Scandinavia	Europe
L42		A017	A017		UT	UTd	Icelandic Sheep dog						Scandinavia	Europe
m402		A017	A017		UT	UTd	Cane Corso			Italy			South Europe	Europe
z294		A017	A017		UT	UTd	Cirneco del Etna			Italy			South Europe	Europe
z455		A017	A017		UT	UTd	Cirneco del Etna			Italy			South Europe	Europe
z90		A017	A017		UT	UTd	Slovensky Kopov						South Europe	Europe
m332		A017	A017		UT	UTd	Greyhound
NY58		A017	A017		UT	UTd	Greyhound
z548	AF531669	A017			UT	UTd		Ambatolampy	Antananarivo autonomous province	Madagascar	Highland	Highland	Madagascar	Africa
z555	AF531669	A017			UT	UTd		Manjakandriana	Antananarivo autonomous province	Madagascar	Highland	Highland	Madagascar	Africa
z561	AF531669	A017			UT	UTd		Tsiroanomandidy	Antananarivo autonomous province	Madagascar	Highland	Highland	Madagascar	Africa
z576	AF531669	A017			UT	UTd		Antalaha	Antsiranana province	Madagascar	Northern	Coast	Madagascar	Africa
z604	AF531669	A017			UT	UTd		Diego Suarez	Antsiranana province	Madagascar	Northern	Coast	Madagascar	Africa
z522	AF531669	A017			UT	UTd		Fandriana	Fianarantsoa province	Madagascar	Highland	Highland	Madagascar	Africa
z527	AF531669	A017			UT	UTd		Fandriana	Fianarantsoa province	Madagascar	Highland	Highland	Madagascar	Africa
z534	AF531669	A017			UT	UTd		Fandriana	Fianarantsoa province	Madagascar	Highland	Highland	Madagascar	Africa
m814	AF531669	A017			UT	UTd		Fianarantsoa	Fianarantsoa province	Madagascar	Highland	Highland	Madagascar	Africa
z547	AF531669	A017			UT	UTd		Ivato	Fianarantsoa province	Madagascar	Highland	Highland	Madagascar	Africa
m816	AF531669	A017			UT	UTd		Ranomafana	Fianarantsoa province	Madagascar	Southeast	Coast	Madagascar	Africa
z530	AF531669	A017			UT	UTd		Ranomafana	Fianarantsoa province	Madagascar	Southeast	Coast	Madagascar	Africa
z536	AF531669	A017			UT	UTd		Ranomafana	Fianarantsoa province	Madagascar	Southeast	Coast	Madagascar	Africa
z537	AF531669	A017			UT	UTd		Ranomafana	Fianarantsoa province	Madagascar	Southeast	Coast	Madagascar	Africa
z582	AF531669	A017			UT	UTd		Ranomafana	Fianarantsoa province	Madagascar	Southeast	Coast	Madagascar	Africa
z565	AF531669	A017			UT	UTd		Bekopaka	Mahajanga province	Madagascar	Southwest	Coast	Madagascar	Africa
z552	AF531669	A017			UT	UTd		Moramanga	Toamasina province	Madagascar	Northern	Coast	Madagascar	Africa
z587	AF531669	A017			UT	UTd		Toliara	Toliara province	Madagascar	Dry Southern	Coast	Madagascar	Africa
z588	AF531669	A017			UT	UTd		Toliara	Toliara province	Madagascar	Dry Southern	Coast	Madagascar	Africa
z589	AF531669	A017			UT	UTd		Toliara	Toliara province	Madagascar	Dry Southern	Coast	Madagascar	Africa
m809	AF531669	A017			UT	UTd				Madagascar			Madagascar	Africa
m829	AF531669	A017			UT	UTd				Madagascar			Madagascar	Africa
m841	AF531669	A017			UT	UTd				Madagascar			Madagascar	Africa
m843	AF531669	A017			UT	UTd				Madagascar			Madagascar	Africa
m851	AF531669	A017			UT	UTd				Madagascar			Madagascar	Africa
m858	AF531669	A017			UT	UTd				Madagascar			Madagascar	Africa
m862	AF531669	A017			UT	UTd				Madagascar			Madagascar	Africa
m867	AF531669	A017			UT	UTd				Madagascar			Madagascar	Africa
m871	AF531669	A017			UT	UTd				Madagascar			Madagascar	Africa
m872	AF531669	A017			UT	UTd				Madagascar			Madagascar	Africa
m873	AF531669	A017			UT	UTd				Madagascar			Madagascar	Africa
m874	AF531669	A017			UT	UTd				Madagascar			Madagascar	Africa
z529	AF531669	A017			UT	UTd				Madagascar			Madagascar	Africa
z542	AF531669	A017			UT	UTd				Madagascar			Madagascar	Africa
z556	AF531669	A017			UT	UTd				Madagascar			Madagascar	Africa
Pires30	AF531669	A017			UT	UTd	Tunisian dogs			Tunisia			North Africa	Africa
Boyko105	AF531669	A017			UT	UTd	Village dog	Grootfontaine	Central Namibia	Namibia		West ssAfrica	subSaharan Africa	Africa
Boyko100	AF531669	A017			UT	UTd	Village dog	Otavi	Central Namibia	Namibia		West ssAfrica	subSaharan Africa	Africa
Boyko101	AF531669	A017			UT	UTd	Village dog	Otavi	Central Namibia	Namibia		West ssAfrica	subSaharan Africa	Africa
Boyko102	AF531669	A017			UT	UTd	Village dog	Otavi	Central Namibia	Namibia		West ssAfrica	subSaharan Africa	Africa
Boyko103	AF531669	A017			UT	UTd	Village dog	Tsumeb	Central Namibia	Namibia		West ssAfrica	subSaharan Africa	Africa
Boyko104	AF531669	A017			UT	UTd	Village dog	Tsumeb	Central Namibia	Namibia		West ssAfrica	subSaharan Africa	Africa
z1189	AF531669	A017			UT	UTd		Byrne	KwaZulu-Natal	South Africa	Lower EssAfrica	East ssAfrica	subSaharan Africa	Africa
z1195	AF531669	A017			UT	UTd		Byrne	KwaZulu-Natal	South Africa	Lower EssAfrica	East ssAfrica	subSaharan Africa	Africa
z799	AF531669	A017			UT	UTd			KwaZulu-Natal	South Africa	Lower EssAfrica	East ssAfrica	subSaharan Africa	Africa
Boyko121	AF531669	A017			UT	UTd	Village dog	Cham-Cham	North Namibia	Namibia		West ssAfrica	subSaharan Africa	Africa
Boyko122	AF531669	A017			UT	UTd	Village dog	Cham-Cham	North Namibia	Namibia		West ssAfrica	subSaharan Africa	Africa
Boyko116	AF531669	A017			UT	UTd	Village dog	Endola	North Namibia	Namibia		West ssAfrica	subSaharan Africa	Africa
Boyko117	AF531669	A017			UT	UTd	Village dog	Endola	North Namibia	Namibia		West ssAfrica	subSaharan Africa	Africa
Boyko118	AF531669	A017			UT	UTd	Village dog	Endola	North Namibia	Namibia		West ssAfrica	subSaharan Africa	Africa
Boyko113	AF531669	A017			UT	UTd	Village dog	Okanbjengedhi	North Namibia	Namibia		West ssAfrica	subSaharan Africa	Africa
Boyko114	AF531669	A017			UT	UTd	Village dog	Okanbjengedhi	North Namibia	Namibia		West ssAfrica	subSaharan Africa	Africa
Boyko112	AF531669	A017			UT	UTd	Village dog	Omaarara	North Namibia	Namibia		West ssAfrica	subSaharan Africa	Africa
Boyko115	AF531669	A017			UT	UTd	Village dog	Omavela	North Namibia	Namibia		West ssAfrica	subSaharan Africa	Africa
Boyko111	AF531669	A017			UT	UTd	Village dog	Ondandwa	North Namibia	Namibia		West ssAfrica	subSaharan Africa	Africa
Boyko109	AF531669	A017			UT	UTd	Village dog	Onhuno	North Namibia	Namibia		West ssAfrica	subSaharan Africa	Africa
Boyko110	AF531669	A017			UT	UTd	Village dog	Onhuno	North Namibia	Namibia		West ssAfrica	subSaharan Africa	Africa
Boyko119	AF531669	A017			UT	UTd	Village dog	Onyvulae	North Namibia	Namibia		West ssAfrica	subSaharan Africa	Africa
Boyko120	AF531669	A017			UT	UTd	Village dog	Onyvulae	North Namibia	Namibia		West ssAfrica	subSaharan Africa	Africa
Boyko108	AF531669	A017			UT	UTd	Village dog	Oshikango	North Namibia	Namibia		West ssAfrica	subSaharan Africa	Africa
Boyko106	AF531669	A017			UT	UTd	Village dog	Oshivelo	North Namibia	Namibia		West ssAfrica	subSaharan Africa	Africa
Boyko107	AF531669	A017			UT	UTd	Village dog	Oshivelo	North Namibia	Namibia		West ssAfrica	subSaharan Africa	Africa
Z2108	AF531669	A017			UT	UTd	South African dog	Ponta Ravora/Vilankulos	South Mozambique	Mozambique	Lower EssAfrica	East ssAfrica	subSaharan Africa	Africa
Boyko98	AF531669	A017			UT	UTd		Busoba	Uganda mainland	Uganda	Upper EssAfrica	East ssAfrica	subSaharan Africa	Africa
Boyko99	AF531669	A017			UT	UTd		Butandiga	Uganda mainland	Uganda	Upper EssAfrica	East ssAfrica	subSaharan Africa	Africa
Boyko94	AF531669	A017			UT	UTd		Mooni	Uganda mainland	Uganda	Upper EssAfrica	East ssAfrica	subSaharan Africa	Africa
Boyko95	AF531669	A017			UT	UTd		Mooni	Uganda mainland	Uganda	Upper EssAfrica	East ssAfrica	subSaharan Africa	Africa
Boyko96	AF531669	A017			UT	UTd		Mooni	Uganda mainland	Uganda	Upper EssAfrica	East ssAfrica	subSaharan Africa	Africa
Boyko97	AF531669	A017			UT	UTd		Mooni	Uganda mainland	Uganda	Upper EssAfrica	East ssAfrica	subSaharan Africa	Africa
Boyko88	AF531669	A017			UT	UTd		Napoli	Uganda mainland	Uganda	Upper EssAfrica	East ssAfrica	subSaharan Africa	Africa
Boyko89	AF531669	A017			UT	UTd		Walchwaba	Uganda mainland	Uganda	Upper EssAfrica	East ssAfrica	subSaharan Africa	Africa
Boyko90	AF531669	A017			UT	UTd		Walchwaba	Uganda mainland	Uganda	Upper EssAfrica	East ssAfrica	subSaharan Africa	Africa
Boyko91	AF531669	A017			UT	UTd		Walchwaba	Uganda mainland	Uganda	Upper EssAfrica	East ssAfrica	subSaharan Africa	Africa
Boyko92	AF531669	A017			UT	UTd		Walchwaba	Uganda mainland	Uganda	Upper EssAfrica	East ssAfrica	subSaharan Africa	Africa
Boyko93	AF531669	A017			UT	UTd		Walchwaba	Uganda mainland	Uganda	Upper EssAfrica	East ssAfrica	subSaharan Africa	Africa
Z1947	AF531669	A017			UT	UTd	African Dog		West Zambia	Zambia	Upper EssAfrica	East ssAfrica	subSaharan Africa	Africa
Z1949	AF531669	A017			UT	UTd	African Dog		West Zambia	Zambia	Upper EssAfrica	East ssAfrica	subSaharan Africa	Africa
z971	AF531669	A017			UT	UTd			Zanzibar	Tanzania	Upper EssAfrica	East ssAfrica	subSaharan Africa	Africa
z987	AF531669	A017			UT	UTd			Zanzibar	Tanzania	Upper EssAfrica	East ssAfrica	subSaharan Africa	Africa
z719	AF531669	A017			UT	UTd				Kenya	Upper EssAfrica	East ssAfrica	subSaharan Africa	Africa
z721	AF531669	A017			UT	UTd				Kenya	Upper EssAfrica	East ssAfrica	subSaharan Africa	Africa
H24	AF531669	A017			UT	UTd	Husky, Alaskan						Arctic America	America
m74	AF531669	A017			UT	UTd	Greenland dog						Arctic America	America
5856	AF531669	A017			UT	UTd			Guangxi	China		S China	East Asia	Asia
10058	AF531669	A017			UT	UTd			Guizhou	China		S China	East Asia	Asia
10082	AF531669	A017			UT	UTd			Guizhou	China		S China	East Asia	Asia
10112	AF531669	A017			UT	UTd			Hainansanya	China		Hainan	East Asia	Asia
10113	AF531669	A017			UT	UTd			Hainansanya	China		Hainan	East Asia	Asia
10114	AF531669	A017			UT	UTd			Hainansanya	China		Hainan	East Asia	Asia
m17	AF531669	A017			UT	UTd	Pug		Hebei	China		N China	East Asia	Asia
m19	AF531669	A017			UT	UTd	Pug		Hebei	China		N China	East Asia	Asia
Opug1	AF531669	A017			UT	UTd	Pug		Hebei	China		N China	East Asia	Asia
Opug2	AF531669	A017			UT	UTd	Pug		Hebei	China		N China	East Asia	Asia
9875	AF531669	A017			UT	UTd			Heilongjiang	China		N China	East Asia	Asia
9914	AF531669	A017			UT	UTd			Shaanxi xian	China		C China	East Asia	Asia
9915	AF531669	A017			UT	UTd			Shaanxi xian	China		C China	East Asia	Asia
9916	AF531669	A017			UT	UTd			Shaanxi xian	China		C China	East Asia	Asia
9922	AF531669	A017			UT	UTd			Shaanxi xian	China		C China	East Asia	Asia
9923	AF531669	A017			UT	UTd			Shaanxi xian	China		C China	East Asia	Asia
9924	AF531669	A017			UT	UTd			Shaanxi xian	China		C China	East Asia	Asia
9926	AF531669	A017			UT	UTd			Shaanxi xian	China		C China	East Asia	Asia
9932	AF531669	A017			UT	UTd			Shaanxi xian	China		C China	East Asia	Asia
9941	AF531669	A017			UT	UTd			Shaanxi xian	China		C China	East Asia	Asia
9942	AF531669	A017			UT	UTd			Shaanxi xian	China		C China	East Asia	Asia
9945	AF531669	A017			UT	UTd			Shaanxi xian	China		C China	East Asia	Asia
9949	AF531669	A017			UT	UTd			Shaanxi xian	China		C China	East Asia	Asia
9951	AF531669	A017			UT	UTd			Shaanxi xian	China		C China	East Asia	Asia
9959	AF531669	A017			UT	UTd			Shaanxi xian	China		C China	East Asia	Asia
9961	AF531669	A017			UT	UTd			Shaanxi xian	China		C China	East Asia	Asia
9962	AF531669	A017			UT	UTd			Shaanxi xian	China		C China	East Asia	Asia
9963	AF531669	A017			UT	UTd			Shaanxi xian	China		C China	East Asia	Asia
9967	AF531669	A017			UT	UTd			Shaanxi xian	China		C China	East Asia	Asia
9968	AF531669	A017			UT	UTd			Shaanxi xian	China		C China	East Asia	Asia
9971	AF531669	A017			UT	UTd			Shaanxi xian	China		C China	East Asia	Asia
9973	AF531669	A017			UT	UTd			Shaanxi xian	China		C China	East Asia	Asia
9976	AF531669	A017			UT	UTd			Shaanxi xian	China		C China	East Asia	Asia
9978	AF531669	A017			UT	UTd			Shaanxi xian	China		C China	East Asia	Asia
9981	AF531669	A017			UT	UTd			Shaanxi xian	China		C China	East Asia	Asia
9989	AF531669	A017			UT	UTd			Shaanxi xian	China		C China	East Asia	Asia
5799	AF531669	A017			UT	UTd			Shanxi	China		N China	East Asia	Asia
5690	AF531669	A017			UT	UTd			Yunnan	China		S China	East Asia	Asia
5953	AF531669	A017			UT	UTd			Yunnan	China		S China	East Asia	Asia
10151	AF531669	A017			UT	UTd			Yunnan	China		S China	East Asia	Asia
10170	AF531669	A017			UT	UTd			Yunnan	China		S China	East Asia	Asia
10173	AF531669	A017			UT	UTd			Yunnan	China		S China	East Asia	Asia
10174	AF531669	A017			UT	UTd			Yunnan	China		S China	East Asia	Asia
10177	AF531669	A017			UT	UTd			Yunnan	China		S China	East Asia	Asia
10181	AF531669	A017			UT	UTd			Yunnan	China		S China	East Asia	Asia
10188	AF531669	A017			UT	UTd			Yunnan	China		S China	East Asia	Asia
10191	AF531669	A017			UT	UTd			Yunnan	China		S China	East Asia	Asia
10198	AF531669	A017			UT	UTd			Yunnan	China		S China	East Asia	Asia
10200	AF531669	A017			UT	UTd			Yunnan	China		S China	East Asia	Asia
10201	AF531669	A017			UT	UTd			Yunnan	China		S China	East Asia	Asia
10206	AF531669	A017			UT	UTd			Yunnan	China		S China	East Asia	Asia
10207	AF531669	A017			UT	UTd			Yunnan	China		S China	East Asia	Asia
10208	AF531669	A017			UT	UTd			Yunnan	China		S China	East Asia	Asia
10209	AF531669	A017			UT	UTd			Yunnan	China		S China	East Asia	Asia
10212	AF531669	A017			UT	UTd			Yunnan	China		S China	East Asia	Asia
10213	AF531669	A017			UT	UTd			Yunnan	China		S China	East Asia	Asia
10214	AF531669	A017			UT	UTd			Yunnan	China		S China	East Asia	Asia
10219	AF531669	A017			UT	UTd			Yunnan	China		S China	East Asia	Asia
10220	AF531669	A017			UT	UTd			Yunnan	China		S China	East Asia	Asia
10221	AF531669	A017			UT	UTd			Yunnan	China		S China	East Asia	Asia
10267	AF531669	A017			UT	UTd			Yunnan	China		S China	East Asia	Asia
m604	AF531669	A017			UT	UTd	Shiba			Japan			East Asia	Asia
Oaki6	AF531669	A017			UT	UTd	Akita			Japan			East Asia	Asia
Ohok2	AF531669	A017			UT	UTd	Hokkaido			Japan			East Asia	Asia
Ohok3	AF531669	A017			UT	UTd	Hokkaido			Japan			East Asia	Asia
Ohok4	AF531669	A017			UT	UTd	Hokkaido			Japan			East Asia	Asia
Okish1	AF531669	A017			UT	UTd	Kishu			Japan			East Asia	Asia
Oshi28	AF531669	A017			UT	UTd	Shiba			Japan			East Asia	Asia
Oshiko1	AF531669	A017			UT	UTd	Shikoku			Japan			East Asia	Asia
Thok.a	AF531669	A017			UT	UTd	Hokkaido			Japan			East Asia	Asia
Tkai.b	AF531669	A017			UT	UTd	Kai			Japan			East Asia	Asia
z111	AF531669	A017			UT	UTd	Hokkaido			Japan			East Asia	Asia
z112	AF531669	A017			UT	UTd	Hokkaido			Japan			East Asia	Asia
z114	AF531669	A017			UT	UTd	Hokkaido			Japan			East Asia	Asia
z362	AF531669	A017			UT	UTd			Madras City	India			Indian Subcont	Asia
TA27	AF531669	A017			UT	UTd			Jen'al	Taiwan			Island East Asia	Asia
TA33	AF531669	A017			UT	UTd			Jen'al	Taiwan			Island East Asia	Asia
z1741	AF531669	A017			UT	UTd				Taiwan			Island East Asia	Asia
z1742	AF531669	A017			UT	UTd				Taiwan			Island East Asia	Asia
z1743	AF531669	A017			UT	UTd				Taiwan			Island East Asia	Asia
z1747	AF531669	A017			UT	UTd				Taiwan			Island East Asia	Asia
z905	AF531669	A017			UT	UTd		Malaybalay	Bukidnon	the Philippines			Island Southeast Asia	Asia
z908	AF531669	A017			UT	UTd		Malaybalay	Bukidnon	the Philippines			Island Southeast Asia	Asia
z1043	AF531669	A017			UT	UTd		Cebu Islands	Cebu	the Philippines			Island Southeast Asia	Asia
z1046	AF531669	A017			UT	UTd		Cebu Islands	Cebu	the Philippines			Island Southeast Asia	Asia
z860	AF531669	A017			UT	UTd		Los Banos	Laguna	the Philippines			Island Southeast Asia	Asia
z66	AF531669	A017			UT	UTd	Aboriginal Sled Dog	Tajmyr	Siberia	Siberia			Siberia	Asia
m315	AF531669	A017			UT	UTd	Laika, East/West Siberian		Siberia	Siberia			Siberia	Asia
z513	AF531669	A017			UT	UTd				Vietnam			Southeast Asia	Asia
m332	AF531669	A017			UT	UTd	Greyhound
m451	AF531669	A017			UT	UTd	Terrier American Stafford
NY58	AF531669	A017			UT	UTd	Greyhound
con3		A018	A018		UT	UTd	Torkaman		Golestan	Iran		Persian Plateau	Southwest Asia	Asia
z218		A018	A018		UT	UTd	Guard dog	Gili	Markazi	Iran	FCbelt	Persian Plateau	Southwest Asia	Asia
z1534		A018	A018		UT	UTd	Mazandarani	Fereydunkenar	Mazandaran	Iran		Persian Plateau	Southwest Asia	Asia
z195		A018	A018		UT	UTd	Sangesari	Bastam	Semnan	Iran		Persian Plateau	Southwest Asia	Asia
z196		A018	A018		UT	UTd	Sangesari	Shahrud	Semnan	Iran		Persian Plateau	Southwest Asia	Asia
con42		A018	A018		UT	UTd	Stray dog		Tehran	Iran		Persian Plateau	Southwest Asia	Asia
m49		A018	A018		UT	UTd				Iran		Persian Plateau	Southwest Asia	Asia
m489		A018	A018		UT	UTd	Taigan			Kyrgyzstan		Scythia	Southwest Asia	Asia
20C		A018	A018		UT	UTd		Çatalhöyük		Turkey	FCbelt	Anatolia	Southwest Asia	Asia
22C		A018	A018		UT	UTd		Çatalhöyük		Turkey	FCbelt	Anatolia	Southwest Asia	Asia
31C		A018	A018		UT	UTd		Çatalhöyük		Turkey	FCbelt	Anatolia	Southwest Asia	Asia
25Ka		A018	A018		UT	UTd	Kars	Kars		Turkey	FCbelt	Anatolia	Southwest Asia	Asia
26Ka		A018	A018		UT	UTd	Kars	Kars		Turkey	FCbelt	Anatolia	Southwest Asia	Asia
31Ka		A018	A018		UT	UTd	Kars	Kars		Turkey	FCbelt	Anatolia	Southwest Asia	Asia
61K		A018	A018		UT	UTd		Kars		Turkey	FCbelt	Anatolia	Southwest Asia	Asia
63K		A018	A018		UT	UTd		Kars		Turkey	FCbelt	Anatolia	Southwest Asia	Asia
48P		A018	A018		UT	UTd		Pessinus		Turkey		Anatolia	Southwest Asia	Asia
m112		A018	A018		UT	UTd	Akbash			Turkey		Anatolia	Southwest Asia	Asia
m531		A018	A018		UT	UTd	Caucasian Shepherd					Persian Plateau	Southwest Asia	Asia
Obea		A018	A018		UT	UTd	Beagle			Britain			British Isles	Europe
H41		A018	A018		UT	UTd	Border collie			Britain			British Isles	Europe
D7		A018	A018		UT	UTd	Cocker spaniel			Britain			British Isles	Europe
H15		A018	A018		UT	UTd	Setter English			Britain			British Isles	Europe
H16		A018	A018		UT	UTd	Setter English			Britain			British Isles	Europe
L24		A018	A018		UT	UTd	Terrier Irish soft coated wheaten			Britain			British Isles	Europe
	AY656747	A018	A018		UT	UTd	Welsh springer spaniel			Britain			British Isles	Europe
z154		A018	A018		UT	UTd	Welsh Springer Spaniel			Britain			British Isles	Europe
L53		A018	A018		UT	UTd	Beauceron			France			N Cont Europe	Europe
m470		A018	A018		UT	UTd	Briard			France			N Cont Europe	Europe
m442		A018	A018		UT	UTd	French bulldog			France			N Cont Europe	Europe
Odal		A018	A018		UT	UTd	Dalmatian			Croatia			South Europe	Europe
m436		A018	A018		UT	UTd	Poodle			France			South Europe	Europe
Opoo		A018	A018		UT	UTd	Poodle			France			South Europe	Europe
Y85		A018	A018		UT	UTd	Poodle			France			South Europe	Europe
R69		A018	A018		UT	UTd	Pyrenean Sheep dog			France			South Europe	Europe
m412		A018	A018		UT	UTd	Pyrenean Sheep dog			France			South Europe	Europe
m426		A018	A018		UT	UTd	Hungarian Vizsla			Hungary			South Europe	Europe
z89		A018	A018		UT	UTd	Puli			Hungary			South Europe	Europe
NY94		A018	A018		UT	UTd	Bracco Italiano			Italy			South Europe	Europe
NY95		A018	A018		UT	UTd	Bracco Italiano			Italy			South Europe	Europe
z91		A018	A018		UT	UTd	Bracco Italiano			Italy			South Europe	Europe
Tmal		A018	A018		UT	UTd	Maltese			Italy			South Europe	Europe
R80		A018	A018		UT	UTd	Maremmano Abruzzese			Italy			South Europe	Europe
z101		A018	A018		UT	UTd	Maremmano-abruzzese			Italy			South Europe	Europe
z104		A018	A018		UT	UTd	Segugio Italiano			Italy			South Europe	Europe
z293		A018	A018		UT	UTd	Braque Francais type Pyreneen						South Europe	Europe
z600	AF531670	A018			UT	UTd		Ambilobe	Antsiranana province	Madagascar	Northern	Coast	Madagascar	Africa
m817	AF531670	A018			UT	UTd		Ambositra	Fianarantsoa province	Madagascar	Highland	Highland	Madagascar	Africa
m823	AF531670	A018			UT	UTd		Maroantsetra	Toamasina province	Madagascar	Northern	Coast	Madagascar	Africa
z563	AF531670	A018			UT	UTd		Along Tsiribihina	Toliara province	Madagascar	Southwest	Coast	Madagascar	Africa
Boyko125	AF531670	A018			UT	UTd	Village dog	Animal Friends Shelter	Giza	Egypt			North Africa	Africa
Boyko126	AF531670	A018			UT	UTd	Village dog	Animal Friends Shelter	Giza	Egypt			North Africa	Africa
Boyko127	AF531670	A018			UT	UTd	Village dog	Animal Friends Shelter	Giza	Egypt			North Africa	Africa
Boyko128	AF531670	A018			UT	UTd	Village dog	ACE (Animal Care in Egypt)	Luxor	Egypt			North Africa	Africa
Pires33	AF531670	A018			UT	UTd	Tunisian dogs			Tunisia			North Africa	Africa
Boyko141	AF531670	A018			UT	UTd	Village dog	Otavi	Central Namibia	Namibia		West ssAfrica	subSaharan Africa	Africa
z1086	AF531670	A018			UT	UTd			East Botswana	Botswana	Lower EssAfrica	East ssAfrica	subSaharan Africa	Africa
z950	AF531670	A018			UT	UTd			Eastern Cape	South Africa	Lower EssAfrica	East ssAfrica	subSaharan Africa	Africa
z956	AF531670	A018			UT	UTd			Eastern Cape	South Africa	Lower EssAfrica	East ssAfrica	subSaharan Africa	Africa
z795	AF531670	A018			UT	UTd		Valley of the 1000 hills	KwaZulu-Natal	South Africa	Lower EssAfrica	East ssAfrica	subSaharan Africa	Africa
Boyko137	AF531670	A018			UT	UTd	Village dog	Onhuno	North Namibia	Namibia		West ssAfrica	subSaharan Africa	Africa
Boyko138	AF531670	A018			UT	UTd	Village dog	Onyati	North Namibia	Namibia		West ssAfrica	subSaharan Africa	Africa
Boyko139	AF531670	A018			UT	UTd	Village dog	Onyati	North Namibia	Namibia		West ssAfrica	subSaharan Africa	Africa
Boyko140	AF531670	A018			UT	UTd	Village dog	Onyati	North Namibia	Namibia		West ssAfrica	subSaharan Africa	Africa
Boyko136	AF531670	A018			UT	UTd		Zingoola (Koome Island)	Uganda isles	Uganda	Upper EssAfrica	East ssAfrica	subSaharan Africa	Africa
Boyko131	AF531670	A018			UT	UTd		Bunanimi	Uganda mainland	Uganda	Upper EssAfrica	East ssAfrica	subSaharan Africa	Africa
Boyko130	AF531670	A018			UT	UTd		Busoba	Uganda mainland	Uganda	Upper EssAfrica	East ssAfrica	subSaharan Africa	Africa
Boyko133	AF531670	A018			UT	UTd		Butandiga	Uganda mainland	Uganda	Upper EssAfrica	East ssAfrica	subSaharan Africa	Africa
Boyko135	AF531670	A018			UT	UTd		Komosingo	Uganda mainland	Uganda	Upper EssAfrica	East ssAfrica	subSaharan Africa	Africa
Boyko134	AF531670	A018			UT	UTd		Kongoidi	Uganda mainland	Uganda	Upper EssAfrica	East ssAfrica	subSaharan Africa	Africa
Boyko129	AF531670	A018			UT	UTd		Napoli	Uganda mainland	Uganda	Upper EssAfrica	East ssAfrica	subSaharan Africa	Africa
Boyko132	AF531670	A018			UT	UTd		Nugiso	Uganda mainland	Uganda	Upper EssAfrica	East ssAfrica	subSaharan Africa	Africa
p75	AF531670	A018			UT	UTd	Nguni			South Africa	Lower EssAfrica	East ssAfrica	subSaharan Africa	Africa
Oesk1	AF531670	A018			UT	UTd	Eskimo dog						Arctic America	America
P19	AF531670	A018			UT	UTd	Eskimo dog Canadian						Arctic America	America
10071	AF531670	A018			UT	UTd			Guizhou	China		S China	East Asia	Asia
10094	AF531670	A018			UT	UTd			Guizhou	China		S China	East Asia	Asia
10106	AF531670	A018			UT	UTd			Guizhou	China		S China	East Asia	Asia
R95	AF531670	A018			UT	UTd	Chinese crested dog		Hebei	China		N China	East Asia	Asia
9855	AF531670	A018			UT	UTd			Heilongjiang	China		N China	East Asia	Asia
9858	AF531670	A018			UT	UTd			Heilongjiang	China		N China	East Asia	Asia
9871	AF531670	A018			UT	UTd			Heilongjiang	China		N China	East Asia	Asia
9956	AF531670	A018			UT	UTd			Shaanxi xian	China		C China	East Asia	Asia
5792	AF531670	A018			UT	UTd			Shanxi	China		N China	East Asia	Asia
5757	AF531670	A018			UT	UTd			Tibet	China		W China	East Asia	Asia
5946	AF531670	A018			UT	UTd			Yunnan	China		S China	East Asia	Asia
10192	AF531670	A018			UT	UTd			Yunnan	China		S China	East Asia	Asia
10205	AF531670	A018			UT	UTd			Yunnan	China		S China	East Asia	Asia
10218	AF531670	A018			UT	UTd			Yunnan	China		S China	East Asia	Asia
Oaki2	AF531670	A018			UT	UTd	Akita			Japan			East Asia	Asia
Ohok1	AF531670	A018			UT	UTd	Hokkaido			Japan			East Asia	Asia
Oiki1	AF531670	A018			UT	UTd	Iki			Japan			East Asia	Asia
Oiki2	AF531670	A018			UT	UTd	Iki			Japan			East Asia	Asia
Okai1	AF531670	A018			UT	UTd	Kai			Japan			East Asia	Asia
Oshi12	AF531670	A018			UT	UTd	Shiba			Japan			East Asia	Asia
Oshi13	AF531670	A018			UT	UTd	Shiba			Japan			East Asia	Asia
Oshi14	AF531670	A018			UT	UTd	Shiba			Japan			East Asia	Asia
Oshi15	AF531670	A018			UT	UTd	Shiba			Japan			East Asia	Asia
z125	AF531670	A018			UT	UTd	Shikoku			Japan			East Asia	Asia
z129	AF531670	A018			UT	UTd	Ryukyu			Japan			East Asia	Asia
jdb48	AF531670	A018			UT	UTd	Jindo			Korea			East Asia	Asia
m229	AF531670	A018			UT	UTd				Nepal			East Asia	Asia
m235	AF531670	A018			UT	UTd			Delhi	India			Indian Subcont	Asia
z363	AF531670	A018			UT	UTd			Nagai District	India			Indian Subcont	Asia
TA112	AF531670	A018			UT	UTd			Mawlin	Taiwan			Island East Asia	Asia
TA161	AF531670	A018			UT	UTd			Mawlin	Taiwan			Island East Asia	Asia
TA177	AF531670	A018			UT	UTd			Mutai	Taiwan			Island East Asia	Asia
TA47	AF531670	A018			UT	UTd			Shiowlin	Taiwan			Island East Asia	Asia
TA16	AF531670	A018			UT	UTd			Wufeng	Taiwan			Island East Asia	Asia
TA20	AF531670	A018			UT	UTd			Wufeng	Taiwan			Island East Asia	Asia
Bali10	AF531670	A018			UT	UTd		Tenganan	Bali	Indonesia			Island Southeast Asia	Asia
Bali3	AF531670	A018			UT	UTd		Tenganan	Bali	Indonesia			Island Southeast Asia	Asia
z907	AF531670	A018			UT	UTd		Malaybalay	Bukidnon	the Philippines			Island Southeast Asia	Asia
z1045	AF531670	A018			UT	UTd		Cebu Islands	Cebu	the Philippines			Island Southeast Asia	Asia
z1048	AF531670	A018			UT	UTd		Cebu Islands	Cebu	the Philippines			Island Southeast Asia	Asia
m3	AF531670	A018			UT	UTd			Sulawesi	Indonesia			Island Southeast Asia	Asia
H21	AF531670	A018			UT	UTd	Samoyed		Siberia	Siberia			Siberia	Asia
m447	AF531670	A018			UT	UTd	Samoyed		Siberia	Siberia			Siberia	Asia
m257	AF531670	A018			UT	UTd		Bangkok	Bangkok	Thailand			Southeast Asia	Asia
m260	AF531670	A018			UT	UTd		Bangkok	Bangkok	Thailand			Southeast Asia	Asia
m261	AF531670	A018			UT	UTd		Bangkok	Bangkok	Thailand			Southeast Asia	Asia
z1334	AF531670	A018			UT	UTd		Phuket	Chalong	Thailand			Southeast Asia	Asia
m380	AF531670	A018			UT	UTd		Hoi An	Quang Nam province	Vietnam			Southeast Asia	Asia
z1568	AF531670	A018			UT	UTd			Trad province	Thailand			Southeast Asia	Asia
m285	AF531670	A018			UT	UTd		Ko Chang	Trat province	Thailand			Southeast Asia	Asia
P65	AF531670	A018			UT	UTd	Thai ridgeback			Thailand			Southeast Asia	Asia
m417	AF531670	A018			UT	UTd	Dogo Argentino
z1538		A019	A019		UT	UTd	Sarabi	Ardabil	Ardabil	Iran	FCbelt	Persian Plateau	Southwest Asia	Asia
con87		A019	A019		UT	UTd	Sarabi		Azarbayjan	Iran	FCbelt	Persian Plateau	Southwest Asia	Asia
z203		A019	A019		UT	UTd	Guard dog	Borazjan	Bushehr	Iran	FC	Persian Plateau	Southwest Asia	Asia
z205		A019	A019		UT	UTd	Guard dog	Jahrom	Fars	Iran	FCbelt	Persian Plateau	Southwest Asia	Asia
con7		A019	A019		UT	UTd	Torkaman		Golestan	Iran		Persian Plateau	Southwest Asia	Asia
Con14		A019	A019		UT	UTd	Kordi		Ilam	Iran	FC	Persian Plateau	Southwest Asia	Asia
con84		A019	A019		UT	UTd	Kordi		Kordestan	Iran	FC	Persian Plateau	Southwest Asia	Asia
con81		A019	A019		UT	UTd	Sheep dog		Markazi	Iran	FCbelt	Persian Plateau	Southwest Asia	Asia
Con33		A019	A019		UT	UTd	Sangesari		Semnan	Iran		Persian Plateau	Southwest Asia	Asia
con35		A019	A019		UT	UTd	Sangesari		Semnan	Iran		Persian Plateau	Southwest Asia	Asia
Con43		A019	A019		UT	UTd	Stray dog		Tehran	Iran		Persian Plateau	Southwest Asia	Asia
Con46		A019	A019		UT	UTd	Stray dog		Tehran	Iran		Persian Plateau	Southwest Asia	Asia
Con51		A019	A019		UT	UTd	Stray dog		Tehran	Iran		Persian Plateau	Southwest Asia	Asia
Con53		A019	A019		UT	UTd	Stray dog		Tehran	Iran		Persian Plateau	Southwest Asia	Asia
con57		A019	A019		UT	UTd	Stray dog		Tehran	Iran		Persian Plateau	Southwest Asia	Asia
con58		A019	A019		UT	UTd	Stray dog		Tehran	Iran		Persian Plateau	Southwest Asia	Asia
z199		A019	A019		UT	UTd	Guard dog	Ashxane	Xorasan	Iran		Persian Plateau	Southwest Asia	Asia
z198		A019	A019		UT	UTd	Guard dog	Toroq	Xorasan	Iran		Persian Plateau	Southwest Asia	Asia
m47		A019	A019		UT	UTd				Iran		Persian Plateau	Southwest Asia	Asia
m51		A019	A019		UT	UTd				Iran		Persian Plateau	Southwest Asia	Asia
m52		A019	A019		UT	UTd				Iran		Persian Plateau	Southwest Asia	Asia
m55		A019	A019		UT	UTd				Iran		Persian Plateau	Southwest Asia	Asia
m651		A019	A019		UT	UTd	Canaan			Israel	FC	Levant	Southwest Asia	Asia
m663		A019	A019		UT	UTd	Canaan			Israel	FC	Levant	Southwest Asia	Asia
m79		A019	A019		UT	UTd	Canaan			Israel	FC	Levant	Southwest Asia	Asia
m39		A019	A019		UT	UTd				Tajikistan		Scythia	Southwest Asia	Asia
m541		A019	A019		UT	UTd	Mongrel						General Europe	Europe
H9		A019	A019		UT	UTd	German shepherd			Germany			N Cont Europe	Europe
H96		A019	A019		UT	UTd	German shepherd			Germany			N Cont Europe	Europe
H97		A019	A019		UT	UTd	German shepherd			Germany			N Cont Europe	Europe
NY68		A019	A019		UT	UTd	German shepherd			Germany			N Cont Europe	Europe
NY71		A019	A019		UT	UTd	German shepherd			Germany			N Cont Europe	Europe
NY90		A019	A019		UT	UTd	German shepherd			Germany			N Cont Europe	Europe
R46		A019	A019		UT	UTd	German shepherd			Germany			N Cont Europe	Europe
R89		A019	A019		UT	UTd	German shepherd			Germany			N Cont Europe	Europe
Tger.a		A019	A019		UT	UTd	German shepherd			Germany			N Cont Europe	Europe
Tger.b		A019	A019		UT	UTd	German shepherd			Germany			N Cont Europe	Europe
H77		A019	A019		UT	UTd	Keeshond			Netherlands			N Cont Europe	Europe
L48		A019	A019		UT	UTd	Keeshond			Netherlands			N Cont Europe	Europe
Con1		A019	A019		UT	UTd	Doberman hybrid						N Cont Europe	Europe
m571		A019	A019		UT	UTd	German shepherd						N Cont Europe	Europe
z100		A019	A019		UT	UTd	Lagotto			Italy			South Europe	Europe
m608		A019	A019		UT	UTd	Lagotto Romagnolo			Italy			South Europe	Europe
m440		A019	A019		UT	UTd	Portuguese water dog			Portugal			South Europe	Europe
z84		A019	A019		UT	UTd	Portuguese water dog			Portugal			South Europe	Europe
Boyko144	AF531671	A019			UT	UTd	Village dog	Animal Friends Shelter	Giza	Egypt			North Africa	Africa
Boyko145	AF531671	A019			UT	UTd	Village dog	Animal Friends Shelter	Giza	Egypt			North Africa	Africa
z1183	AF531671	A019			UT	UTd		Byrne	KwaZulu-Natal	South Africa	Lower EssAfrica	East ssAfrica	subSaharan Africa	Africa
z1185	AF531671	A019			UT	UTd		Byrne	KwaZulu-Natal	South Africa	Lower EssAfrica	East ssAfrica	subSaharan Africa	Africa
z1188	AF531671	A019			UT	UTd		Byrne	KwaZulu-Natal	South Africa	Lower EssAfrica	East ssAfrica	subSaharan Africa	Africa
z1192	AF531671	A019			UT	UTd		Byrne	KwaZulu-Natal	South Africa	Lower EssAfrica	East ssAfrica	subSaharan Africa	Africa
z1193	AF531671	A019			UT	UTd		Byrne	KwaZulu-Natal	South Africa	Lower EssAfrica	East ssAfrica	subSaharan Africa	Africa
z1196	AF531671	A019			UT	UTd		Byrne	KwaZulu-Natal	South Africa	Lower EssAfrica	East ssAfrica	subSaharan Africa	Africa
z1197	AF531671	A019			UT	UTd		Byrne	KwaZulu-Natal	South Africa	Lower EssAfrica	East ssAfrica	subSaharan Africa	Africa
z1596	AF531671	A019			UT	UTd		Maputa land (Kosi bay)	KwaZulu-Natal	South Africa	Lower EssAfrica	East ssAfrica	subSaharan Africa	Africa
z802	AF531671	A019			UT	UTd		Valley of the 1000 hills	KwaZulu-Natal	South Africa	Lower EssAfrica	East ssAfrica	subSaharan Africa	Africa
z1035	AF531671	A019			UT	UTd			KwaZulu-Natal	South Africa	Lower EssAfrica	East ssAfrica	subSaharan Africa	Africa
Boyko156	AF531671	A019			UT	UTd	Village dog	Endola	North Namibia	Namibia		West ssAfrica	subSaharan Africa	Africa
Boyko152	AF531671	A019			UT	UTd	Village dog	Olund	North Namibia	Namibia		West ssAfrica	subSaharan Africa	Africa
Boyko153	AF531671	A019			UT	UTd	Village dog	Omaarara	North Namibia	Namibia		West ssAfrica	subSaharan Africa	Africa
Boyko154	AF531671	A019			UT	UTd	Village dog	Omaarara	North Namibia	Namibia		West ssAfrica	subSaharan Africa	Africa
Boyko155	AF531671	A019			UT	UTd	Village dog	Omaarara	North Namibia	Namibia		West ssAfrica	subSaharan Africa	Africa
Z2093	AF531671	A019			UT	UTd	South African dog		Sekhukhune/Limpopo Province	South Africa	Lower EssAfrica	East ssAfrica	subSaharan Africa	Africa
Z2094	AF531671	A019			UT	UTd	South African dog		Sekhukhune/Limpopo Province	South Africa	Lower EssAfrica	East ssAfrica	subSaharan Africa	Africa
Z2097	AF531671	A019			UT	UTd	South African dog		Sekhukhune/Limpopo Province	South Africa	Lower EssAfrica	East ssAfrica	subSaharan Africa	Africa
Z2104	AF531671	A019			UT	UTd	South African dog	Ponta Ravora/Vilankulos	South Mozambique	Mozambique	Lower EssAfrica	East ssAfrica	subSaharan Africa	Africa
Z2105	AF531671	A019			UT	UTd	South African dog	Ponta Ravora/Vilankulos	South Mozambique	Mozambique	Lower EssAfrica	East ssAfrica	subSaharan Africa	Africa
Boyko149	AF531671	A019			UT	UTd		Tabaliro (Nsadzi Island)	Uganda isles	Uganda	Upper EssAfrica	East ssAfrica	subSaharan Africa	Africa
Boyko150	AF531671	A019			UT	UTd		Tabaliro (Nsadzi Island)	Uganda isles	Uganda	Upper EssAfrica	East ssAfrica	subSaharan Africa	Africa
Boyko151	AF531671	A019			UT	UTd		Tabaliro (Nsadzi Island)	Uganda isles	Uganda	Upper EssAfrica	East ssAfrica	subSaharan Africa	Africa
Boyko146	AF531671	A019			UT	UTd		Navigyo	Uganda mainland	Uganda	Upper EssAfrica	East ssAfrica	subSaharan Africa	Africa
Boyko147	AF531671	A019			UT	UTd		Navigyo	Uganda mainland	Uganda	Upper EssAfrica	East ssAfrica	subSaharan Africa	Africa
Boyko148	AF531671	A019			UT	UTd		Navigyo	Uganda mainland	Uganda	Upper EssAfrica	East ssAfrica	subSaharan Africa	Africa
P74	AF531671	A019			UT	UTd	Nguni			South Africa	Lower EssAfrica	East ssAfrica	subSaharan Africa	Africa
10063	AF531671	A019			UT	UTd			Guizhou	China		S China	East Asia	Asia
10148	AF531671	A019			UT	UTd			Guizhou	China		S China	East Asia	Asia
9828	AF531671	A019			UT	UTd			Heilongjiang	China		N China	East Asia	Asia
9843	AF531671	A019			UT	UTd			Heilongjiang	China		N China	East Asia	Asia
9857	AF531671	A019			UT	UTd			Heilongjiang	China		N China	East Asia	Asia
9867	AF531671	A019			UT	UTd			Heilongjiang	China		N China	East Asia	Asia
9876	AF531671	A019			UT	UTd			Heilongjiang	China		N China	East Asia	Asia
9878	AF531671	A019			UT	UTd			Heilongjiang	China		N China	East Asia	Asia
9879	AF531671	A019			UT	UTd			Heilongjiang	China		N China	East Asia	Asia
9882	AF531671	A019			UT	UTd			Heilongjiang	China		N China	East Asia	Asia
5807	AF531671	A019			UT	UTd			Liaoning	China		N China	East Asia	Asia
9927	AF531671	A019			UT	UTd			Shaanxi xian	China		C China	East Asia	Asia
9937	AF531671	A019			UT	UTd			Shaanxi xian	China		C China	East Asia	Asia
9944	AF531671	A019			UT	UTd			Shaanxi xian	China		C China	East Asia	Asia
9955	AF531671	A019			UT	UTd			Shaanxi xian	China		C China	East Asia	Asia
9965	AF531671	A019			UT	UTd			Shaanxi xian	China		C China	East Asia	Asia
9972	AF531671	A019			UT	UTd			Shaanxi xian	China		C China	East Asia	Asia
9974	AF531671	A019			UT	UTd			Shaanxi xian	China		C China	East Asia	Asia
9980	AF531671	A019			UT	UTd			Shaanxi xian	China		C China	East Asia	Asia
9982	AF531671	A019			UT	UTd			Shaanxi xian	China		C China	East Asia	Asia
9983	AF531671	A019			UT	UTd			Shaanxi xian	China		C China	East Asia	Asia
9991	AF531671	A019			UT	UTd			Shaanxi xian	China		C China	East Asia	Asia
5801	AF531671	A019			UT	UTd			Shanxi	China		N China	East Asia	Asia
5748	AF531671	A019			UT	UTd			Sichuan	China		C China	East Asia	Asia
5749	AF531671	A019			UT	UTd			Sichuan	China		C China	East Asia	Asia
5804	AF531671	A019			UT	UTd			Sichuan	China		C China	East Asia	Asia
10183	AF531671	A019			UT	UTd			Yunnan	China		S China	East Asia	Asia
10199	AF531671	A019			UT	UTd			Yunnan	China		S China	East Asia	Asia
Oryu1	AF531671	A019			UT	UTd	Ryukyu			Japan			East Asia	Asia
Oryu2	AF531671	A019			UT	UTd	Ryukyu			Japan			East Asia	Asia
Oryu3	AF531671	A019			UT	UTd	Ryukyu			Japan			East Asia	Asia
Oryu4	AF531671	A019			UT	UTd	Ryukyu			Japan			East Asia	Asia
z110	AF531671	A019			UT	UTd	Hokkaido			Japan			East Asia	Asia
z120	AF531671	A019			UT	UTd	Kai			Japan			East Asia	Asia
AY656755	AF531671	A019			UT	UTd	Sapsaree			Korea			East Asia	Asia
NC002008	AF531671	A019			UT	UTd	Sapsaree			Korea			East Asia	Asia
ps103	AF531671	A019			UT	UTd	Pungsan			Korea			East Asia	Asia
ps104	AF531671	A019			UT	UTd	Pungsan			Korea			East Asia	Asia
ps108	AF531671	A019			UT	UTd	Pungsan			Korea			East Asia	Asia
ps34	AF531671	A019			UT	UTd	Pungsan			Korea			East Asia	Asia
TA37	AF531671	A019			UT	UTd			Jen'al	Taiwan			Island East Asia	Asia
TA41	AF531671	A019			UT	UTd			Jen'al	Taiwan			Island East Asia	Asia
TA157	AF531671	A019			UT	UTd			Mawlin	Taiwan			Island East Asia	Asia
TA159	AF531671	A019			UT	UTd			Mawlin	Taiwan			Island East Asia	Asia
TA162	AF531671	A019			UT	UTd			Mawlin	Taiwan			Island East Asia	Asia
TA3	AF531671	A019			UT	UTd			Wufeng	Taiwan			Island East Asia	Asia
z1749	AF531671	A019			UT	UTd				Taiwan			Island East Asia	Asia
z858	AF531671	A019			UT	UTd		Los Banos	Laguna	the Philippines			Island Southeast Asia	Asia
z508	AF531671	A019			UT	UTd			Phuquoc	Vietnam			Southeast Asia	Asia
m271	AF531671	A019			UT	UTd		Ko Chang	Trat province	Thailand			Southeast Asia	Asia
Con1	AF531671	A019			UT	UTd	Doberman hybrid
m75		A020	A020		UT	UTd	Canaan			Israel	FC	Levant	Southwest Asia	Asia
m80		A020	A020		UT	UTd	Canaan			Israel	FC	Levant	Southwest Asia	Asia
18C		A020	A020		UT	UTd		Çatalhöyük		Turkey	FCbelt	Anatolia	Southwest Asia	Asia
34C		A020	A020		UT	UTd		Çatalhöyük		Turkey	FCbelt	Anatolia	Southwest Asia	Asia
m108		A020	A020		UT	UTd	Akbash			Turkey		Anatolia	Southwest Asia	Asia
m554		A020	A020		UT	UTd	Anatolian Shepherd			Turkey		Anatolia	Southwest Asia	Asia
22Ka		A020	A020		UT	UTd	Kars			Turkey		Anatolia	Southwest Asia	Asia
23Ka		A020	A020		UT	UTd	Kars			Turkey		Anatolia	Southwest Asia	Asia
38V		A020	A020		UT	UTd	Kars			Turkey		Anatolia	Southwest Asia	Asia
60K		A020	A020		UT	UTd				Turkey		Anatolia	Southwest Asia	Asia
z54		A020	A020		UT	UTd	Canaan				FC	Levant	Southwest Asia	Asia
z55		A020	A020		UT	UTd	Canaan				FC	Levant	Southwest Asia	Asia
Opoi		A020	A020		UT	UTd	Pointer			Britain			British Isles	Europe
m448		A020	A020		UT	UTd	Terrier Scottish			Britain			British Isles	Europe
L21		A020	A020		UT	UTd	Tervuerense			Belgium			N Cont Europe	Europe
NY87		A020	A020		UT	UTd	Dachshound			Germany			N Cont Europe	Europe
NY89		A020	A020		UT	UTd	Dachshound			Germany			N Cont Europe	Europe
H33		A020	A020		UT	UTd	Dachshound, wirehaired			Germany			N Cont Europe	Europe
H66		A020	A020		UT	UTd	Dachshound, wirehaired			Germany			N Cont Europe	Europe
m415		A020	A020		UT	UTd	Chart Polski			Poland			N Cont Europe	Europe
m416		A020	A020		UT	UTd	Chart Polski			Poland			N Cont Europe	Europe
m557		A020	A020		UT	UTd	Polish lowland Sheep dog			Poland			N Cont Europe	Europe
z230		A020	A020		UT	UTd	Chart Polski						N Cont Europe	Europe
z292		A020	A020		UT	UTd	Chart Polski						N Cont Europe	Europe
z109		A020	A020		UT	UTd	Bouvier						N Cont Europe	Europe
z40		A020	A020		UT	UTd	Dachshound						N Cont Europe	Europe
z141		A020	A020		UT	UTd	Pinscher miniature						N Cont Europe	Europe
z624		A020	A020		UT	UTd	Polski owcarek nizinny						N Cont Europe	Europe
z633		A020	A020		UT	UTd	Polski owcarek nizinny						N Cont Europe	Europe
m492		A020	A020		UT	UTd	Polski Owczarek						N Cont Europe	Europe
m698		A020	A020		UT	UTd	Vorsteh, Deutsch langhaar						N Cont Europe	Europe
z1008		A020	A020		UT	UTd	Ibizan Hound			Spain			South Europe	Europe
z1010		A020	A020		UT	UTd	Ibizan Hound			Spain			South Europe	Europe
m582		A020	A020		UT	UTd	Podenco Ibicenco			Spain			South Europe	Europe
R32		A020	A020		UT	UTd	Podenco ibicenco			Spain			South Europe	Europe
L56		A020	A020		UT	UTd	Maltesian pharaohound						South Europe	Europe
z583	AF531672	A020			UT	UTd		RN34 90km west of Antsirabe	Antananarivo autonomous province	Madagascar	Highland	Highland	Madagascar	Africa
Pires31	AF531672	A020			UT	UTd	Tunisian dogs			Tunisia			North Africa	Africa
z26	AF531672	A020			UT	UTd	Africanis	Lower Thukela river (Tamboti)	KwaZulu-Natal	South Africa	Lower EssAfrica	East ssAfrica	subSaharan Africa	Africa
z803	AF531672	A020			UT	UTd		Valley of the 1000 hills	KwaZulu-Natal	South Africa	Lower EssAfrica	East ssAfrica	subSaharan Africa	Africa
z1026	AF531672	A020			UT	UTd			KwaZulu-Natal	South Africa	Lower EssAfrica	East ssAfrica	subSaharan Africa	Africa
z76	AF531672	A020			UT	UTd			Lesotho	South Africa	Lower EssAfrica	East ssAfrica	subSaharan Africa	Africa
Boyko163	AF531672	A020			UT	UTd	Village dog	Okanbjengedhi	North Namibia	Namibia		West ssAfrica	subSaharan Africa	Africa
Boyko162	AF531672	A020			UT	UTd	Village dog	Ondandwa	North Namibia	Namibia		West ssAfrica	subSaharan Africa	Africa
Boyko159	AF531672	A020			UT	UTd	Village dog	Oshikango	North Namibia	Namibia		West ssAfrica	subSaharan Africa	Africa
Boyko160	AF531672	A020			UT	UTd	Village dog	Oshikango	North Namibia	Namibia		West ssAfrica	subSaharan Africa	Africa
Boyko161	AF531672	A020			UT	UTd	Village dog	Oshikango	North Namibia	Namibia		West ssAfrica	subSaharan Africa	Africa
Boyko158	AF531672	A020			UT	UTd		Komosingo	Uganda mainland	Uganda	Upper EssAfrica	East ssAfrica	subSaharan Africa	Africa
Boyko157	AF531672	A020			UT	UTd		Namabasa	Uganda mainland	Uganda	Upper EssAfrica	East ssAfrica	subSaharan Africa	Africa
m246	AF531672	A020			UT	UTd	Inuit sled dog			Canada			Arctic America	America
9850	AF531672	A020			UT	UTd			Heilongjiang	China		N China	East Asia	Asia
9947	AF531672	A020			UT	UTd			Shaanxi xian	China		C China	East Asia	Asia
m204	AF531672	A020			UT	UTd			Tamil Nadu	India			Indian Subcont	Asia
m223	AF531672	A020			UT	UTd			Tamil Nadu	India			Indian Subcont	Asia
TA36	AF531672	A020			UT	UTd			Jen'al	Taiwan			Island East Asia	Asia
Bali23	AF531672	A020			UT	UTd		Lembongan island	Bali	Indonesia			Island Southeast Asia	Asia
Bali26	AF531672	A020			UT	UTd		Lembongan island	Bali	Indonesia			Island Southeast Asia	Asia
Bali43	AF531672	A020			UT	UTd			Bali	Indonesia			Island Southeast Asia	Asia
m373	AF531672	A020			UT	UTd		Hoi An	Quang Nam province	Vietnam			Southeast Asia	Asia
m53		A021	A021			UTd				Iran		Persian Plateau	Southwest Asia	Asia
Con31		A022	A022		UT	UTd	Sheep dog		Tehran	Iran	FCbelt	Persian Plateau	Southwest Asia	Asia
z209		A022	A022		UT	UTd	Sheep dog	Joveyn	Xorasan	Iran		Persian Plateau	Southwest Asia	Asia
m514		A022	A022		UT	UTd	Sheep dog			Iran		Persian Plateau	Southwest Asia	Asia
23C		A022	A022		UT	UTd		Çatalhöyük		Turkey	FCbelt	Anatolia	Southwest Asia	Asia
R37		A022	A022		UT	UTd	Irish wolfhound			Britain			British Isles	Europe
R36		A022	A022		UT	UTd	Scottish deerhound			Britain			British Isles	Europe
TengS		A022	A022		UT	UTd	Setter English			Britain			British Isles	Europe
	AY656741	A022	A022		UT	UTd	Setter Irish			Britain			British Isles	Europe
H47		A022	A022		UT	UTd	Boxer			Germany			N Cont Europe	Europe
m802		A022	A022		UT	UTd	Steppe sighthound			Russia			N Cont Europe	Europe
	AY656749	A022	A022		UT	UTd	St Bernhard			Switzerland			N Cont Europe	Europe
L57		A022	A022		UT	UTd	St Bernhard			Switzerland			N Cont Europe	Europe
L58		A022	A022		UT	UTd	St Bernhard			Switzerland			N Cont Europe	Europe
z773		A022	A022		UT	UTd	Chart Polski						N Cont Europe	Europe
m493		A022	A022		UT	UTd	Bergamasco			Italy			South Europe	Europe
m494		A022	A022		UT	UTd	Bergamasco			Italy			South Europe	Europe
z99		A022	A022		UT	UTd	Cane Corso			Italy			South Europe	Europe
z7		A022	A022		UT	UTd	Maremmano-abruzzese			Italy			South Europe	Europe
z102		A022	A022		UT	UTd	Mastino Napoletano			Italy			South Europe	Europe
z78P1		A022	A022		UT	UTd	Pyrenean Mastiff						South Europe	Europe
m333		A022	A022		UT	UTd	Greyhound
m335		A022	A022		UT	UTd	Greyhound
m846	AF531674	A022			UT	UTd				Madagascar			Madagascar	Africa
Boyko164	AF531674	A022			UT	UTd	Village dog	Animal Friends Shelter	Giza	Egypt			North Africa	Africa
Boyko165	AF531674	A022			UT	UTd	Village dog	Animal Friends Shelter	Giza	Egypt			North Africa	Africa
Boyko166	AF531674	A022			UT	UTd	Village dog	Gouahera	Luxor	Egypt			North Africa	Africa
m529	AF531674	A022			UT	UTd				Egypt			North Africa	Africa
Pires15	AF531674	A022			UT	UTd	Aidi			Morocco			North Africa	Africa
Pires16	AF531674	A022			UT	UTd	Aidi			Morocco			North Africa	Africa
Pires42	AF531674	A022			UT	UTd	Sloughi			Morocco			North Africa	Africa
Pires25	AF531674	A022			UT	UTd	Tunisian dogs			Tunisia			North Africa	Africa
Pires26	AF531674	A022			UT	UTd	Tunisian dogs			Tunisia			North Africa	Africa
Pires27	AF531674	A022			UT	UTd	Tunisian dogs			Tunisia			North Africa	Africa
Pires28	AF531674	A022			UT	UTd	Tunisian dogs			Tunisia			North Africa	Africa
R31	AF531674	A022			UT	UTd	Sloughi						North Africa	Africa
z1024	AF531674	A022			UT	UTd		Mqobela, Kosi Bay	KwaZulu-Natal	South Africa	Lower EssAfrica	East ssAfrica	subSaharan Africa	Africa
z1037	AF531674	A022			UT	UTd		Mqobela, Kosi Bay	KwaZulu-Natal	South Africa	Lower EssAfrica	East ssAfrica	subSaharan Africa	Africa
z1603	AF531674	A022			UT	UTd		Maluti mountains	Lesotho	South Africa	Lower EssAfrica	East ssAfrica	subSaharan Africa	Africa
z1605	AF531674	A022			UT	UTd		Maluti mountains	Lesotho	South Africa	Lower EssAfrica	East ssAfrica	subSaharan Africa	Africa
z71	AF531674	A022			UT	UTd			Lesotho	South Africa	Lower EssAfrica	East ssAfrica	subSaharan Africa	Africa
z72	AF531674	A022			UT	UTd			Lesotho	South Africa	Lower EssAfrica	East ssAfrica	subSaharan Africa	Africa
Boyko167	AF531674	A022			UT	UTd		Napoli	Uganda mainland	Uganda	Upper EssAfrica	East ssAfrica	subSaharan Africa	Africa
Boyko168	AF531674	A022			UT	UTd		Napoli	Uganda mainland	Uganda	Upper EssAfrica	East ssAfrica	subSaharan Africa	Africa
Boyko169	AF531674	A022			UT	UTd		Napoli	Uganda mainland	Uganda	Upper EssAfrica	East ssAfrica	subSaharan Africa	Africa
Boyko170	AF531674	A022			UT	UTd		Nugiso	Uganda mainland	Uganda	Upper EssAfrica	East ssAfrica	subSaharan Africa	Africa
P31	AF531674	A022			UT	UTd	Sica			South Africa	Lower EssAfrica	East ssAfrica	subSaharan Africa	Africa
P69	AF531674	A022			UT	UTd	Nguni			South Africa	Lower EssAfrica	East ssAfrica	subSaharan Africa	Africa
P72	AF531674	A022			UT	UTd	Nguni			South Africa	Lower EssAfrica	East ssAfrica	subSaharan Africa	Africa
z25	AF531674	A022			UT	UTd				South Africa	Lower EssAfrica	East ssAfrica	subSaharan Africa	Africa
10087	AF531674	A022			UT	UTd			Guizhou	China		S China	East Asia	Asia
9826	AF531674	A022			UT	UTd			Heilongjiang	China		N China	East Asia	Asia
9827	AF531674	A022			UT	UTd			Heilongjiang	China		N China	East Asia	Asia
9840	AF531674	A022			UT	UTd			Heilongjiang	China		N China	East Asia	Asia
9859	AF531674	A022			UT	UTd			Heilongjiang	China		N China	East Asia	Asia
HN04	AF531674	A022			UT	UTd			Hunan	China		S China	East Asia	Asia
5922	AF531674	A022			UT	UTd			Jiangxi	China		S China	East Asia	Asia
m30	AF531674	A022			UT	UTd	Tibetan Terrier		Tibet	China		W China	East Asia	Asia
jd10	AF531674	A022			UT	UTd	Jindo			Korea			East Asia	Asia
jd11	AF531674	A022			UT	UTd	Jindo			Korea			East Asia	Asia
jd34	AF531674	A022			UT	UTd	Jindo			Korea			East Asia	Asia
m333	AF531674	A022			UT	UTd	Greyhound
m335	AF531674	A022			UT	UTd	Greyhound
L14		A023	A023			UTd	Borzoi			Russia			N Cont Europe	Europe
33C		A024	A024			UTd		Çatalhöyük		Turkey	FCbelt	Anatolia	Southwest Asia	Asia
8S		A024	A024			UTd	Kangal	Sivas		Turkey	FCbelt	Anatolia	Southwest Asia	Asia
29T		A024	A024			UTd		Tatköy		Turkey	FCbelt	Anatolia	Southwest Asia	Asia
H100		A024	A024			UTd	Irish wolfhound			Britain			British Isles	Europe
H101		A024	A024			UTd	Irish wolfhound			Britain			British Isles	Europe
NY63		A024	A024			UTd	Irish wolfhound			Britain			British Isles	Europe
z266		A024	A024			UTd	Braques du Bourbonnais						N Cont Europe	Europe
Ogrpyr		A024	A024			UTd	Great pyrenese			France			South Europe	Europe
H74		A024	A024			UTd	Pyrenean			France			South Europe	Europe
R48		A024	A024			UTd	Pyrenean			France			South Europe	Europe
m422		A024	A024			UTd	Pyrenean mountain dog			France			South Europe	Europe
z546	AF531676	A024				UTd		Ivato	Fianarantsoa province	Madagascar	Highland	Highland	Madagascar	Africa
m45		A025	A025							Iran		Persian Plateau	Southwest Asia	Asia
m46		A025	A025							Iran		Persian Plateau	Southwest Asia	Asia
P38		A026	A026			UTd	Saluki			Saudi Arabia		Arabia	Southwest Asia	Asia
P39		A026	A026			UTd	Saluki					General SwAsia	Southwest Asia	Asia
m495		A026	A026			UTd	King Charles spaniel			Britain			British Isles	Europe
D8		A026	A026			UTd	Terrier Irish soft coated wheaten			Britain			British Isles	Europe
z157		A026	A026			UTd	Terrier West Highland White			Britain			British Isles	Europe
H61		A026	A026			UTd	Wirehaired foxTerrier			Britain			British Isles	Europe
z1530		A027	A027		UT	UTd	Persian Greyhound	Kerman	Kerman	Iran		Persian Plateau	Southwest Asia	Asia
Con45		A027	A027		UT	UTd	Stray dog		Tehran	Iran		Persian Plateau	Southwest Asia	Asia
m50		A027	A027		UT	UTd				Iran		Persian Plateau	Southwest Asia	Asia
19Ka		A027	A027		UT	UTd	Kars	Kars		Turkey	FCbelt	Anatolia	Southwest Asia	Asia
H68		A027	A027		UT	UTd	Lundehund						Scandinavia	Europe
L37		A027	A027		UT	UTd	Lundehund						Scandinavia	Europe
L19		A027	A027		UT	UTd	Maremmano Abruzzese			Italy			South Europe	Europe
R76		A027	A027		UT	UTd	Maremmano Abruzzese			Italy			South Europe	Europe
z96		A027	A027		UT	UTd	Bichon Frisé						South Europe	Europe
z558	AF531679	A027			UT	UTd		Arivonimamo	Antananarivo autonomous province	Madagascar	Highland	Highland	Madagascar	Africa
z557	AF531679	A027			UT	UTd		Imeritsitosika	Antananarivo autonomous province	Madagascar	Highland	Highland	Madagascar	Africa
z586	AF531679	A027			UT	UTd		Toliara	Toliara province	Madagascar	Dry Southern	Coast	Madagascar	Africa
z523	AF531679	A027			UT	UTd		Miandrivazo	Toliara province	Madagascar	Southwest	Coast	Madagascar	Africa
m836	AF531679	A027			UT	UTd				Madagascar			Madagascar	Africa
m837	AF531679	A027			UT	UTd				Madagascar			Madagascar	Africa
z525	AF531679	A027			UT	UTd				Madagascar			Madagascar	Africa
Boyko171	AF531679	A027			UT	UTd	Village dog	Gouahera	Luxor	Egypt			North Africa	Africa
Boyko172	AF531679	A027			UT	UTd	Village dog	Gouahera	Luxor	Egypt			North Africa	Africa
Boyko173	AF531679	A027			UT	UTd	Village dog	Jazeera	Luxor	Egypt			North Africa	Africa
Boyko175	AF531679	A027			UT	UTd	Village dog	Grootfontaine	Central Namibia	Namibia		West ssAfrica	subSaharan Africa	Africa
Boyko177	AF531679	A027			UT	UTd	Village dog	Indiangungu	North Namibia	Namibia		West ssAfrica	subSaharan Africa	Africa
Boyko176	AF531679	A027			UT	UTd	Village dog	Ongha	North Namibia	Namibia		West ssAfrica	subSaharan Africa	Africa
Boyko178	AF531679	A027			UT	UTd	Village dog	Onyvulae	North Namibia	Namibia		West ssAfrica	subSaharan Africa	Africa
Boyko174	AF531679	A027			UT	UTd		Butandiga	Uganda mainland	Uganda	Upper EssAfrica	East ssAfrica	subSaharan Africa	Africa
m84	AF531679	A027			UT	UTd				Gambia		West ssAfrica	subSaharan Africa	Africa
m88	AF531679	A027			UT	UTd				Gambia		West ssAfrica	subSaharan Africa	Africa
m221	AF531679	A027			UT	UTd			Tamil Nadu	India			Indian Subcont	Asia
m42	AF531679	A027			UT	UTd				India			Indian Subcont	Asia
TA167	AF531679	A027			UT	UTd			Mawlin	Taiwan			Island East Asia	Asia
z852	AF531679	A027			UT	UTd		Basco	Batanes	the Philippines			Island Southeast Asia	Asia
z909	AF531679	A027			UT	UTd		Malaybalay	Bukidnon	the Philippines			Island Southeast Asia	Asia
m291	AF531679	A027			UT	UTd	Laika, East/West Siberian		Siberia	Siberia			Siberia	Asia
P33	AF531679	A027			UT	UTd	Laika, West Siberian		Siberia	Siberia			Siberia	Asia
R26	AF531679	A027			UT	UTd	Laika, West Siberian		Siberia	Siberia			Siberia	Asia
z62	AF531679	A027			UT	UTd	Laika, West Siberian		Siberia	Siberia			Siberia	Asia
z1572	AF531679	A027			UT	UTd			Chantaburi province	Thailand			Southeast Asia	Asia
z1482	AF531679	A027			UT	UTd			Northwest Thailand	Thailand			Southeast Asia	Asia
2A		A028	A028			UTd	Akbash	Afyon		Turkey		Anatolia	Southwest Asia	Asia
Tbea		A028	A028			UTd	Beagle			Britain			British Isles	Europe
H84		A028	A028			UTd	Cav. K. Charles spaniel			Britain			British Isles	Europe
L50	AY660633	A029					Malamute, Alaskan						Arctic America	America
m63	AY660633	A029					Husky, Alaskan						Arctic America	America
m64	AY660633	A029					Husky, Alaskan						Arctic America	America
P10	AY660633	A029					Malamute, Alaskan						Arctic America	America
P5	AY660633	A029					Malamute, Alaskan						Arctic America	America
P6	AY660633	A029					Malamute, Alaskan						Arctic America	America
P7	AY660633	A029					Malamute, Alaskan						Arctic America	America
P9	AY660633	A029					Malamute, Alaskan						Arctic America	America
5812	AY660633	A029							Guangxi	China		S China	East Asia	Asia
5813	AY660633	A029							Guangxi	China		S China	East Asia	Asia
10100	AY660633	A029							Guizhou	China		S China	East Asia	Asia
5923	AY660633	A029							Jiangxi	China		S China	East Asia	Asia
5936	AY660633	A029							Jiangxi	China		S China	East Asia	Asia
5709	AY660633	A029							Sichuan	China		C China	East Asia	Asia
5710	AY660633	A029							Sichuan	China		C China	East Asia	Asia
5726	AY660633	A029							Sichuan	China		C China	East Asia	Asia
10202	AY660633	A029							Yunnan	China		S China	East Asia	Asia
Oaki4	AY660633	A029					Akita			Japan			East Asia	Asia
Oaki5	AY660633	A029					Akita			Japan			East Asia	Asia
Thok.b	AY660633	A029					Hokkaido			Japan			East Asia	Asia
Tshi.a	AY660633	A029					Shikoku			Japan			East Asia	Asia
ps105	AY660633	A029					Pungsan			Korea			East Asia	Asia
ps107	AY660633	A029					Pungsan			Korea			East Asia	Asia
ps110	AY660633	A029					Pungsan			Korea			East Asia	Asia
ps112	AY660633	A029					Pungsan			Korea			East Asia	Asia
ps116	AY660633	A029					Pungsan			Korea			East Asia	Asia
ps118	AY660633	A029					Pungsan			Korea			East Asia	Asia
Bali12	AY660633	A029						Tenganan	Bali	Indonesia			Island Southeast Asia	Asia
KA124	AY660633	A029						Latta Laga	Kalimantan	Indonesia			Island Southeast Asia	Asia
KA110	AY660633	A029						Loksad	Kalimantan	Indonesia			Island Southeast Asia	Asia
KA11	AY660633	A029							Kalimantan	Indonesia			Island Southeast Asia	Asia
KA14	AY660633	A029							Kalimantan	Indonesia			Island Southeast Asia	Asia
KA15	AY660633	A029							Kalimantan	Indonesia			Island Southeast Asia	Asia
KA16	AY660633	A029							Kalimantan	Indonesia			Island Southeast Asia	Asia
KA21	AY660633	A029							Kalimantan	Indonesia			Island Southeast Asia	Asia
Tind.b	AY660633	A029							Kalimantan	Indonesia			Island Southeast Asia	Asia
m638	AY660633	A029					Singing dog		New Guinea Highland	New Guinea			Island Southeast Asia	Asia
P58	AY660633	A029					Singing dog		New Guinea Highland	New Guinea			Island Southeast Asia	Asia
m715	AY660633	A029							New Guinea Lowland	New Guinea			Island Southeast Asia	Asia
Indo1	AY660633	A029								Indonesia			Island Southeast Asia	Asia
D11	AY660633	A029					Husky, Siberian		Siberia	Siberia			Siberia	Asia
H90	AY660633	A029					Husky, Siberian		Siberia	Siberia			Siberia	Asia
L54	AY660633	A029					Husky, Siberian		Siberia	Siberia			Siberia	Asia
z1460	AY660633	A029							Northwest Thailand	Thailand			Southeast Asia	Asia
z1486	AY660633	A029							Northwest Thailand	Thailand			Southeast Asia	Asia
x1311	AY660633	A029					Dingo	Crescent head/Point Plomer	New South Wales	Australia			Australia	Oceania
	AY660633	A029					Dingo		New South Wales	Australia			Australia	Oceania
	AY660633	A029					Dingo		New South Wales	Australia			Australia	Oceania
	AY660633	A029					Dingo		New South Wales	Australia			Australia	Oceania
	AY660633	A029					Dingo		New South Wales	Australia			Australia	Oceania
	AY660633	A029					Dingo		New South Wales	Australia			Australia	Oceania
	AY660633	A029					Dingo		New South Wales	Australia			Australia	Oceania
	AY660633	A029					Dingo		New South Wales	Australia			Australia	Oceania
	AY660633	A029					Dingo		New South Wales	Australia			Australia	Oceania
	AY660633	A029					Dingo		New South Wales	Australia			Australia	Oceania
	AY660633	A029					Dingo		New South Wales	Australia			Australia	Oceania
	AY660633	A029					Dingo		New South Wales	Australia			Australia	Oceania
	AY660633	A029					Dingo		New South Wales	Australia			Australia	Oceania
	AY660633	A029					Dingo		New South Wales	Australia			Australia	Oceania
	AY660633	A029					Dingo		New South Wales	Australia			Australia	Oceania
	AY660633	A029					Dingo		New South Wales	Australia			Australia	Oceania
	AY660633	A029					Dingo		New South Wales	Australia			Australia	Oceania
	AY660633	A029					Dingo		New South Wales	Australia			Australia	Oceania
	AY660633	A029					Dingo		New South Wales	Australia			Australia	Oceania
	AY660633	A029					Dingo		New South Wales	Australia			Australia	Oceania
	AY660633	A029					Dingo		New South Wales	Australia			Australia	Oceania
	AY660633	A029					Dingo		New South Wales	Australia			Australia	Oceania
	AY660633	A029					Dingo		New South Wales	Australia			Australia	Oceania
	AY660633	A029					Dingo		New South Wales	Australia			Australia	Oceania
	AY660633	A029					Dingo		New South Wales	Australia			Australia	Oceania
	AY660633	A029					Dingo		New South Wales	Australia			Australia	Oceania
	AY660633	A029					Dingo		New South Wales	Australia			Australia	Oceania
	AY660633	A029					Dingo		New South Wales	Australia			Australia	Oceania
	AY660633	A029					Dingo		New South Wales	Australia			Australia	Oceania
	AY660633	A029					Dingo		New South Wales	Australia			Australia	Oceania
	AY660633	A029					Dingo		New South Wales	Australia			Australia	Oceania
	AY660633	A029					Dingo		New South Wales	Australia			Australia	Oceania
	AY660633	A029					Dingo		New South Wales	Australia			Australia	Oceania
	AY660633	A029					Dingo		New South Wales	Australia			Australia	Oceania
	AY660633	A029					Dingo		New South Wales	Australia			Australia	Oceania
	AY660633	A029					Dingo		New South Wales	Australia			Australia	Oceania
	AY660633	A029					Dingo		New South Wales	Australia			Australia	Oceania
	AY660633	A029					Dingo		New South Wales	Australia			Australia	Oceania
	AY660633	A029					Dingo		New South Wales	Australia			Australia	Oceania
	AY660633	A029					Dingo		New South Wales	Australia			Australia	Oceania
	AY660633	A029					Dingo		New South Wales	Australia			Australia	Oceania
	AY660633	A029					Dingo		New South Wales	Australia			Australia	Oceania
	AY660633	A029					Dingo		New South Wales	Australia			Australia	Oceania
	AY660633	A029					Dingo		New South Wales	Australia			Australia	Oceania
	AY660633	A029					Dingo		New South Wales	Australia			Australia	Oceania
	AY660633	A029					Dingo		New South Wales	Australia			Australia	Oceania
	AY660633	A029					Dingo		New South Wales	Australia			Australia	Oceania
	AY660633	A029					Dingo		New South Wales	Australia			Australia	Oceania
	AY660633	A029					Dingo		New South Wales	Australia			Australia	Oceania
	AY660633	A029					Dingo		New South Wales	Australia			Australia	Oceania
	AY660633	A029					Dingo		New South Wales	Australia			Australia	Oceania
	AY660633	A029					Dingo		New South Wales	Australia			Australia	Oceania
	AY660633	A029					Dingo		New South Wales	Australia			Australia	Oceania
	AY660633	A029					Dingo		New South Wales	Australia			Australia	Oceania
	AY660633	A029					Dingo		New South Wales	Australia			Australia	Oceania
	AY660633	A029					Dingo		New South Wales	Australia			Australia	Oceania
	AY660633	A029					Dingo		New South Wales	Australia			Australia	Oceania
	AY660633	A029					Dingo		New South Wales	Australia			Australia	Oceania
	AY660633	A029					Dingo		New South Wales	Australia			Australia	Oceania
	AY660633	A029					Dingo		New South Wales	Australia			Australia	Oceania
	AY660633	A029					Dingo		New South Wales	Australia			Australia	Oceania
	AY660633	A029					Dingo		New South Wales	Australia			Australia	Oceania
	AY660633	A029					Dingo		New South Wales	Australia			Australia	Oceania
	AY660633	A029					Dingo		New South Wales	Australia			Australia	Oceania
	AY660633	A029					Dingo		New South Wales	Australia			Australia	Oceania
	AY660633	A029					Dingo		New South Wales	Australia			Australia	Oceania
	AY660633	A029					Dingo		New South Wales	Australia			Australia	Oceania
	AY660633	A029					Dingo		New South Wales	Australia			Australia	Oceania
	AY660633	A029					Dingo		New South Wales	Australia			Australia	Oceania
	AY660633	A029					Dingo		New South Wales	Australia			Australia	Oceania
	AY660633	A029					Dingo		New South Wales	Australia			Australia	Oceania
	AY660633	A029					Dingo		New South Wales	Australia			Australia	Oceania
	AY660633	A029					Dingo		New South Wales	Australia			Australia	Oceania
	AY660633	A029					Dingo		New South Wales	Australia			Australia	Oceania
	AY660633	A029					Dingo		New South Wales	Australia			Australia	Oceania
	AY660633	A029					Dingo		New South Wales	Australia			Australia	Oceania
	AY660633	A029					Dingo		Northern Territory	Australia			Australia	Oceania
	AY660633	A029					Dingo		Northern Territory	Australia			Australia	Oceania
	AY660633	A029					Dingo		Northern Territory	Australia			Australia	Oceania
x1429	AY660633	A029					Dingo	Mount Lindsay	Queensland	Australia			Australia	Oceania
x1431	AY660633	A029					Dingo	Mount Lindsay	Queensland	Australia			Australia	Oceania
	AY660633	A029					Dingo		Queensland	Australia			Australia	Oceania
	AY660633	A029					Dingo		Queensland	Australia			Australia	Oceania
	AY660633	A029					Dingo		Queensland	Australia			Australia	Oceania
	AY660633	A029					Dingo		Queensland	Australia			Australia	Oceania
	AY660633	A029					Dingo		Queensland	Australia			Australia	Oceania
	AY660633	A029					Dingo		Queensland	Australia			Australia	Oceania
	AY660633	A029					Dingo		Queensland	Australia			Australia	Oceania
	AY660633	A029					Dingo		Queensland	Australia			Australia	Oceania
	AY660633	A029					Dingo		Queensland	Australia			Australia	Oceania
	AY660633	A029					Dingo		Queensland	Australia			Australia	Oceania
	AY660633	A029					Dingo		Queensland	Australia			Australia	Oceania
	AY660633	A029					Dingo		Queensland	Australia			Australia	Oceania
	AY660633	A029					Dingo		Queensland	Australia			Australia	Oceania
N727	AY660633	A029					Dingo		South Australia	Australia			Australia	Oceania
	AY660633	A029					Dingo		South Australia	Australia			Australia	Oceania
	AY660633	A029					Dingo		South Australia	Australia			Australia	Oceania
	AY660633	A029					Dingo		South Australia	Australia			Australia	Oceania
N731	AY660633	A029					Dingo	Raymond island	Victoria	Australia			Australia	Oceania
	AY660633	A029					Dingo		Victoria	Australia			Australia	Oceania
	AY660633	A029					Dingo		Victoria	Australia			Australia	Oceania
	AY660633	A029					Dingo		Victoria	Australia			Australia	Oceania
	AY660633	A029					Dingo		Victoria	Australia			Australia	Oceania
	AY660633	A029					Dingo		Victoria	Australia			Australia	Oceania
	AY660633	A029					Dingo		Victoria	Australia			Australia	Oceania
	AY660633	A029					Dingo		Victoria	Australia			Australia	Oceania
	AY660633	A029					Dingo		Victoria	Australia			Australia	Oceania
	AY660633	A029					Dingo		Victoria	Australia			Australia	Oceania
	AY660633	A029					Dingo		Victoria	Australia			Australia	Oceania
	AY660633	A029					Dingo		Victoria	Australia			Australia	Oceania
	AY660633	A029					Dingo		Victoria	Australia			Australia	Oceania
	AY660633	A029					Dingo		Victoria	Australia			Australia	Oceania
	AY660633	A029					Dingo		Victoria	Australia			Australia	Oceania
	AY660633	A029					Dingo		Victoria	Australia			Australia	Oceania
	AY660633	A029					Dingo		Victoria	Australia			Australia	Oceania
	AY660633	A029					Dingo		Victoria	Australia			Australia	Oceania
N899	AY660633	A029					Dingo	Baker's Hill	Western Australia	Australia			Australia	Oceania
wd242	AY660633	A029					Dingo	Pilbarra/Gold Mine	Western Australia	Australia			Australia	Oceania
wd233	AY660633	A029					Dingo	Pilbarra/Juna Downs	Western Australia	Australia			Australia	Oceania
wd243	AY660633	A029					Dingo	Pilbarra/Mulga Downs	Western Australia	Australia			Australia	Oceania
wd265	AY660633	A029					Dingo	Pilbarra/Telfer Gold Mine	Western Australia	Australia			Australia	Oceania
wd266	AY660633	A029					Dingo	Pilbarra/Telfer Gold Mine	Western Australia	Australia			Australia	Oceania
wd267	AY660633	A029					Dingo	Pilbarra/Telfer Gold Mine	Western Australia	Australia			Australia	Oceania
wd268	AY660633	A029					Dingo	Pilbarra/Telfer Gold Mine	Western Australia	Australia			Australia	Oceania
N847	AY660633	A029					Dingo	South Central	Western Australia	Australia			Australia	Oceania
N900	AY660633	A029					Dingo			Australia			Australia	Oceania
x1084	AY660633	A029					Dingo			Australia			Australia	Oceania
R51		A030	A030			UTd	Hamiltonstövare						Scandinavia	Europe
R6		A030	A030			UTd	Hamiltonstövare						Scandinavia	Europe
m244	AF531683	A031					Inuit sled dog			Canada			Arctic America	America
m245	AF531683	A031					Inuit sled dog			Canada			Arctic America	America
m247	AF531683	A031					Inuit sled dog			Canada			Arctic America	America
m248	AF531683	A031					Inuit sled dog			Canada			Arctic America	America
L52	AF531683	A031					Greenland dog						Arctic America	America
m341	AF531683	A031					Greenland Dog						Arctic America	America
m71	AF531683	A031					Greenland dog						Arctic America	America
m72	AF531683	A031					Greenland dog						Arctic America	America
m73	AF531683	A031					Greenland dog						Arctic America	America
P18	AF531683	A031					Eskimo dog Canadian						Arctic America	America
P20	AF531683	A031					Eskimo dog Canadian						Arctic America	America
P21	AF531683	A031					Eskimo dog Canadian						Arctic America	America
P22	AF531683	A031					Eskimo dog Canadian						Arctic America	America
P23	AF531683	A031					Eskimo dog Canadian						Arctic America	America
P24	AF531683	A031					Eskimo dog Canadian						Arctic America	America
P3	AF531683	A031					Inuit sled dog						Arctic America	America
P4	AF531683	A031					Inuit sled dog						Arctic America	America
m820	AF531684	A032				UTd		Ankarana	Antsiranana province	Madagascar	Northern	Coast	Madagascar	Africa
z601	AF531684	A032				UTd		Ankarana	Antsiranana province	Madagascar	Northern	Coast	Madagascar	Africa
z602	AF531684	A032				UTd		Diego Suarez	Antsiranana province	Madagascar	Northern	Coast	Madagascar	Africa
z603	AF531684	A032				UTd		Diego Suarez	Antsiranana province	Madagascar	Northern	Coast	Madagascar	Africa
z568	AF531684	A032				UTd		Sambava	Antsiranana province	Madagascar	Northern	Coast	Madagascar	Africa
z532	AF531684	A032				UTd		Fianarantsoa	Fianarantsoa province	Madagascar	Highland	Highland	Madagascar	Africa
m826	AF531684	A032				UTd		Ambovombe	Toliara province	Madagascar	Dry Southern	Coast	Madagascar	Africa
z562	AF531684	A032				UTd		Belo Sur Tsiribihina	Toliara province	Madagascar	Southwest	Coast	Madagascar	Africa
z1602	AF531684	A032				UTd		Maluti mountains	Lesotho	South Africa	Lower EssAfrica	East ssAfrica	subSaharan Africa	Africa
z73	AF531684	A032				UTd			Lesotho	South Africa	Lower EssAfrica	East ssAfrica	subSaharan Africa	Africa
z75	AF531684	A032				UTd			Lesotho	South Africa	Lower EssAfrica	East ssAfrica	subSaharan Africa	Africa
Boyko180	AF531684	A032				UTd	Village dog	Indiangungu	North Namibia	Namibia		West ssAfrica	subSaharan Africa	Africa
Boyko181	AF531684	A032				UTd	Village dog	Olund	North Namibia	Namibia		West ssAfrica	subSaharan Africa	Africa
Boyko182	AF531684	A032				UTd	Village dog	Olund	North Namibia	Namibia		West ssAfrica	subSaharan Africa	Africa
Boyko183	AF531684	A032				UTd	Village dog	Omaarara	North Namibia	Namibia		West ssAfrica	subSaharan Africa	Africa
Boyko184	AF531684	A032				UTd	Village dog	Omaarara	North Namibia	Namibia		West ssAfrica	subSaharan Africa	Africa
Z2103	AF531684	A032				UTd	South African dog	Ponta Ravora/Vilankulos	South Mozambique	Mozambique	Lower EssAfrica	East ssAfrica	subSaharan Africa	Africa
z877	AF531684	A032				UTd	Africanis	Tshindulu	Tshindulu	South Africa	Lower EssAfrica	East ssAfrica	subSaharan Africa	Africa
Z1943	AF531684	A032				UTd	African Dog		West Zambia	Zambia	Upper EssAfrica	East ssAfrica	subSaharan Africa	Africa
Z1946	AF531684	A032				UTd	African Dog		West Zambia	Zambia	Upper EssAfrica	East ssAfrica	subSaharan Africa	Africa
Z1948	AF531684	A032				UTd	African Dog		West Zambia	Zambia	Upper EssAfrica	East ssAfrica	subSaharan Africa	Africa
Z1950	AF531684	A032				UTd	African Dog		West Zambia	Zambia	Upper EssAfrica	East ssAfrica	subSaharan Africa	Africa
Z1951	AF531684	A032				UTd	African Dog		West Zambia	Zambia	Upper EssAfrica	East ssAfrica	subSaharan Africa	Africa
Z1952	AF531684	A032				UTd	African Dog		West Zambia	Zambia	Upper EssAfrica	East ssAfrica	subSaharan Africa	Africa
P26	AF531684	A032				UTd	Basenji			D.R.Congo		West ssAfrica	subSaharan Africa	Africa
z34	AF531684	A032				UTd	Basenji	Near Tambura		Sudan		West ssAfrica	subSaharan Africa	Africa
P59	AF531684	A032				UTd	Basenji					West ssAfrica	subSaharan Africa	Africa
P60	AF531684	A032				UTd	Basenji					West ssAfrica	subSaharan Africa	Africa
	AY656751	A033	A033			UTd	Setter Gordon			Britain			British Isles	Europe
m566		A033	A033			UTd	Mongrel						General Europe	Europe
z98		A033	A033			UTd	Bracco Italiano			Italy			South Europe	Europe
z966		A033	A033			UTd	Galgo Espanol			Spain			South Europe	Europe
m581		A033	A033			UTd	Podenco crossbreed			Spain			South Europe	Europe
m592		A033	A033			UTd	Street dog			Spain			South Europe	Europe
m821	AF531685	A033				UTd		Maroantsetra	Toamasina province	Madagascar	Northern	Coast	Madagascar	Africa
m824	AF531685	A033				UTd		Maroantsetra	Toamasina province	Madagascar	Northern	Coast	Madagascar	Africa
Boyko185	AF531685	A033				UTd	Village dog	Bairat	Luxor	Egypt			North Africa	Africa
Pires19	AF531685	A033				UTd	Aidi			Morocco			North Africa	Africa
P11	AF531685	A033				UTd	Sloughi						North Africa	Africa
m318	AF531685	A033				UTd			Goa	India			Indian Subcont	Asia
z1752	AF531685	A033				UTd				Taiwan			Island East Asia	Asia
R34		A034	A034				Galgo Espanol			Spain			South Europe	Europe
z77		A034	A034				Galgo Espanol			Spain			South Europe	Europe
R29	AF531687	A035					Thai ridgeback			Thailand			Southeast Asia	Asia
z639	AF531687	A035								Thailand			Southeast Asia	Asia
R74		A036	A036			UTd	Pyrenean			France			South Europe	Europe
Boyko186	AF531689	A038					Village dog	Okanbjengedhi	North Namibia	Namibia		West ssAfrica	subSaharan Africa	Africa
P32	AF531689	A038					Sica			South Africa	Lower EssAfrica	East ssAfrica	subSaharan Africa	Africa
5891	AF531689	A038					Shar-pei		Guangdong	China		S China	East Asia	Asia
5895	AF531689	A038							Guangdong	China		S China	East Asia	Asia
5815	AF531689	A038							Guangxi	China		S China	East Asia	Asia
5868	AF531689	A038							Guangxi	China		S China	East Asia	Asia
10117	AF531689	A038							Hainansanya	China		Hainan	East Asia	Asia
10120	AF531689	A038							Hainansanya	China		Hainan	East Asia	Asia
10133	AF531689	A038							Hainansanya	China		Hainan	East Asia	Asia
10134	AF531689	A038							Hainansanya	China		Hainan	East Asia	Asia
m13	AF531689	A038					Chow-chow		Hebei	China		N China	East Asia	Asia
5935	AF531689	A038							Jiangxi	China		S China	East Asia	Asia
5939	AF531689	A038							Jiangxi	China		S China	East Asia	Asia
10259	AF531689	A038							Yunnan	China		S China	East Asia	Asia
z121	AF531689	A038					Kawakami-Dog			Japan			East Asia	Asia
9825	AF531690	A039							Heilongjiang	China		N China	East Asia	Asia
9836	AF531690	A039							Heilongjiang	China		N China	East Asia	Asia
9842	AF531690	A039							Heilongjiang	China		N China	East Asia	Asia
9865	AF531690	A039							Heilongjiang	China		N China	East Asia	Asia
5929	AF531690	A039							Jiangxi	China		S China	East Asia	Asia
10152	AF531690	A039							Yunnan	China		S China	East Asia	Asia
L66	AF531690	A039					Shiba inu			Japan			East Asia	Asia
L68	AF531690	A039					Shiba inu			Japan			East Asia	Asia
34IG		A040	A040			UTd	Kars	Igdir		Turkey	FCbelt	Anatolia	Southwest Asia	Asia
m468		A040	A040			UTd	Puli			Hungary			South Europe	Europe
R85		A040	A040			UTd	Puli			Hungary			South Europe	Europe
m298	AF531692	A041					Laika, East/West Siberian		Siberia	Siberia			Siberia	Asia
m300	AF531692	A041					Laika, East/West Siberian		Siberia	Siberia			Siberia	Asia
P35	AF531692	A041					Laika, West Siberian		Siberia	Siberia			Siberia	Asia
Indo3	AF531693	A042								Cambodia			Southeast Asia	Asia
P36		A043	A043				Saluki			Saudi Arabia		Arabia	Southwest Asia	Asia
5816	AF531695	A044							Guangxi	China		S China	East Asia	Asia
5871	AF531695	A044							Guangxi	China		S China	East Asia	Asia
5878	AF531695	A044							Guangxi	China		S China	East Asia	Asia
10077	AF531695	A044							Guizhou	China		S China	East Asia	Asia
10078	AF531695	A044							Guizhou	China		S China	East Asia	Asia
10093	AF531695	A044							Guizhou	China		S China	East Asia	Asia
10097	AF531695	A044							Guizhou	China		S China	East Asia	Asia
10003	AF531695	A044							Hunan	China		S China	East Asia	Asia
10037	AF531695	A044							Hunan	China		S China	East Asia	Asia
10048	AF531695	A044							Hunan	China		S China	East Asia	Asia
10056	AF531695	A044							Hunan	China		S China	East Asia	Asia
5876	AF531695	A044							Jiangxi	China		S China	East Asia	Asia
5930	AF531695	A044							Jiangxi	China		S China	East Asia	Asia
5706	AF531695	A044							Sichuan	China		C China	East Asia	Asia
5721	AF531695	A044							Sichuan	China		C China	East Asia	Asia
5731	AF531695	A044							Sichuan	China		C China	East Asia	Asia
5741	AF531695	A044							Sichuan	China		C China	East Asia	Asia
m22	AF531695	A044					Tibetan mastiff		Tibet	China		W China	East Asia	Asia
m25	AF531695	A044					Tibetan mastiff		Tibet	China		W China	East Asia	Asia
m545	AF531695	A044					Tibetan mastiff		Tibet	China		W China	East Asia	Asia
z1321	AF531695	A044						Phuket	Chalong	Thailand			Southeast Asia	Asia
z1559	AF531695	A044							Chantaburi province	Thailand			Southeast Asia	Asia
z1469	AF531695	A044							Northwest Thailand	Thailand			Southeast Asia	Asia
z1522	AF531695	A044							Northwest Thailand	Thailand			Southeast Asia	Asia
z1322	AF531695	A044						Khao Sok	Surat Tani	Thailand			Southeast Asia	Asia
m275	AF531695	A044						Laem Ngop	Trat province	Thailand			Southeast Asia	Asia
m237	AF531695	A044								Cambodia			Southeast Asia	Asia
m348	AF531695	A044								Thailand			Southeast Asia	Asia
m38	AF531695	A044								Thailand			Southeast Asia	Asia
z701	AF531695	A044								Thailand			Southeast Asia	Asia
m23	AF531696	A045					Tibetan mastiff		Tibet	China		W China	East Asia	Asia
m24	AF531696	A045					Tibetan mastiff		Tibet	China		W China	East Asia	Asia
m37	AF531697	A046								Thailand			Southeast Asia	Asia
m124	AF531698	A047				UTd				the Philippines			Island Southeast Asia	Asia
m85	AF531699	A048	A003	Arc1	UT	UTd				Gambia		West ssAfrica	subSaharan Africa	Africa
z458		A049	A049			UTd				Iran		Persian Plateau	Southwest Asia	Asia
42C		A049	A049			UTd		Çatalhöyük		Turkey	FCbelt	Anatolia	Southwest Asia	Asia
1A		A049	A049			UTd	Akbash	Afyon		Turkey		Anatolia	Southwest Asia	Asia
m99		A049	A049			UTd	Kangal			Turkey		Anatolia	Southwest Asia	Asia
Boyko191	AF531700	A049				UTd		Busiro (Koome Island)	Uganda isles	Uganda	Upper EssAfrica	East ssAfrica	subSaharan Africa	Africa
Boyko187	AF531700	A049				UTd		Mwoma (Ddamba Island)	Uganda isles	Uganda	Upper EssAfrica	East ssAfrica	subSaharan Africa	Africa
Boyko188	AF531700	A049				UTd		Mwoma (Ddamba Island)	Uganda isles	Uganda	Upper EssAfrica	East ssAfrica	subSaharan Africa	Africa
Boyko189	AF531700	A049				UTd		Mwoma (Ddamba Island)	Uganda isles	Uganda	Upper EssAfrica	East ssAfrica	subSaharan Africa	Africa
Boyko190	AF531700	A049				UTd		Mwoma (Ddamba Island)	Uganda isles	Uganda	Upper EssAfrica	East ssAfrica	subSaharan Africa	Africa
5912	AF531700	A049				UTd			Jiangxi	China		S China	East Asia	Asia
ps102	AF531700	A049				UTd	Pungsan			Korea			East Asia	Asia
ps109	AF531700	A049				UTd	Pungsan			Korea			East Asia	Asia
ps22	AF531700	A049				UTd	Pungsan			Korea			East Asia	Asia
m323	AF531700	A049				UTd			Goa	India			Indian Subcont	Asia
m20	AF531669	A050	A017		UT	UTd	Pug		Hebei	China		N China	East Asia	Asia
10079	AF531702	A051				UTd			Guizhou	China		S China	East Asia	Asia
10081	AF531702	A051				UTd			Guizhou	China		S China	East Asia	Asia
5707	AF531702	A051				UTd			Sichuan	China		C China	East Asia	Asia
5716	AF531702	A051				UTd			Sichuan	China		C China	East Asia	Asia
5717	AF531702	A051				UTd			Sichuan	China		C China	East Asia	Asia
5722	AF531702	A051				UTd			Sichuan	China		C China	East Asia	Asia
5723	AF531702	A051				UTd			Sichuan	China		C China	East Asia	Asia
5730	AF531702	A051				UTd			Sichuan	China		C China	East Asia	Asia
5732	AF531702	A051				UTd			Sichuan	China		C China	East Asia	Asia
5735	AF531702	A051				UTd			Sichuan	China		C China	East Asia	Asia
5736	AF531702	A051				UTd			Sichuan	China		C China	East Asia	Asia
5737	AF531702	A051				UTd			Sichuan	China		C China	East Asia	Asia
5738	AF531702	A051				UTd			Sichuan	China		C China	East Asia	Asia
5739	AF531702	A051				UTd			Sichuan	China		C China	East Asia	Asia
5743	AF531702	A051				UTd			Sichuan	China		C China	East Asia	Asia
5744	AF531702	A051				UTd			Sichuan	China		C China	East Asia	Asia
5747	AF531702	A051				UTd			Sichuan	China		C China	East Asia	Asia
5823	AF531703	A052					Tibetan indigenous dog		Tibet	China		W China	East Asia	Asia
5825	AF531703	A052					Tibetan indigenous dog		Tibet	China		W China	East Asia	Asia
5827	AF531704	A053					Tibetan indigenous dog		Tibet	China		W China	East Asia	Asia
5828	AF531704	A053					Tibetan indigenous dog		Tibet	China		W China	East Asia	Asia
5756	AF531705	A054					Tibetan indigenous dog		Tibet	China		W China	East Asia	Asia
5888	AF531706	A055							Guangdong	China		S China	East Asia	Asia
9823	AF531706	A055							Heilongjiang	China		N China	East Asia	Asia
6000	AF531706	A055							Qinghai	China		W China	East Asia	Asia
10158	AF531706	A055							Qinghai	China		W China	East Asia	Asia
10167	AF531706	A055							Qinghai	China		W China	East Asia	Asia
10168	AF531706	A055							Qinghai	China		W China	East Asia	Asia
5958	AF531706	A055							Shaanxi xian	China		C China	East Asia	Asia
9919	AF531706	A055							Shaanxi xian	China		C China	East Asia	Asia
5840	AF531706	A055							Shanxi	China		N China	East Asia	Asia
5841	AF531706	A055							Shanxi	China		N China	East Asia	Asia
5848	AF531706	A055							Shanxi	China		N China	East Asia	Asia
m233	AF531706	A055								Nepal			East Asia	Asia
5852	AF531707	A056				UTd			Shanxi	China		N China	East Asia	Asia
5720	AF531709	A058							Sichuan	China		C China	East Asia	Asia
5703	AF531710	A059							Sichuan	China		C China	East Asia	Asia
5705	AF531710	A059							Sichuan	China		C China	East Asia	Asia
5711	AF531710	A059							Sichuan	China		C China	East Asia	Asia
5712	AF531710	A059							Sichuan	China		C China	East Asia	Asia
5724	AF531710	A059							Sichuan	China		C China	East Asia	Asia
5704	AF531711	A060							Sichuan	China		C China	East Asia	Asia
5785	AF531712	A061	A017		UT	UTd			Anhui	China		C China	East Asia	Asia
5786	AF531712	A061	A017		UT	UTd			Anhui	China		C China	East Asia	Asia
5818	AF531713	A062		Arc1					Guangxi	China		S China	East Asia	Asia
Oesk2	D83605	A063				UTd	Eskimo dog						Arctic America	America
Oshi27	D83629	A064					Shiba			Japan			East Asia	Asia
z134	D83629	A064					Japanese Spitz			Japan			East Asia	Asia
Tkor.a	D83629	A064								Korea			East Asia	Asia
Boyko195	D83635	A065					Village dog	Endola	North Namibia	Namibia		West ssAfrica	subSaharan Africa	Africa
Boyko193	D83635	A065					Village dog	Okanbjengedhi	North Namibia	Namibia		West ssAfrica	subSaharan Africa	Africa
Boyko192	D83635	A065					Village dog	Ondandwa	North Namibia	Namibia		West ssAfrica	subSaharan Africa	Africa
Boyko194	D83635	A065					Village dog	Oshikuku	North Namibia	Namibia		West ssAfrica	subSaharan Africa	Africa
5959	D83635	A065							Shaanxi xian	China		C China	East Asia	Asia
m705	D83635	A065					Shih tzu		Tibet	China		W China	East Asia	Asia
Oshitz1	D83635	A065					Shih tzu		Tibet	China		W China	East Asia	Asia
TA42	D83635	A065							Jen'al	Taiwan			Island East Asia	Asia
TA10	D83635	A065							Wufeng	Taiwan			Island East Asia	Asia
TA13	D83635	A065							Wufeng	Taiwan			Island East Asia	Asia
TA14	D83635	A065							Wufeng	Taiwan			Island East Asia	Asia
z856	D83635	A065						Los Banos	Laguna	the Philippines			Island Southeast Asia	Asia
m276	D83635	A065						Laem Ngop	Trat province	Thailand			Southeast Asia	Asia
Ocav		A066	A066			UTd	Cav. K. Charles spaniel			Britain			British Isles	Europe
Ohok8	D83608	A067				UTd	Hokkaido			Japan			East Asia	Asia
Oiki3	D83628	A068				UTd	Iki			Japan			East Asia	Asia
Oshi16	D83628	A068				UTd	Shiba			Japan			East Asia	Asia
Oshi17	D83628	A068				UTd	Shiba			Japan			East Asia	Asia
Oshi18	D83628	A068				UTd	Shiba			Japan			East Asia	Asia
Oshi19	D83628	A068				UTd	Shiba			Japan			East Asia	Asia
Oshi20	D83628	A068				UTd	Shiba			Japan			East Asia	Asia
Oshi21	D83628	A068				UTd	Shiba			Japan			East Asia	Asia
Oshi22	D83628	A068				UTd	Shiba			Japan			East Asia	Asia
Oshi23	D83628	A068				UTd	Shiba			Japan			East Asia	Asia
Oshi24	D83628	A068				UTd	Shiba			Japan			East Asia	Asia
TshiSa	D83628	A068				UTd	Shiba shinsu			Japan			East Asia	Asia
TshiSb	D83628	A068				UTd	Shiba shinsu			Japan			East Asia	Asia
z126	D83628	A068				UTd	Tsushima-Dog			Japan			East Asia	Asia
Oshi25	D83631	A069					Shiba			Japan			East Asia	Asia
Oshel1		A070	A070			UTd	Shetland Sheep dog			Britain			British Isles	Europe
Oshel2		A070	A070			UTd	Shetland Sheep dog			Britain			British Isles	Europe
Tshet		A070	A070			UTd	Shetland Sheep dog			Britain			British Isles	Europe
m562		A070	A070			UTd	Mongrel (mother: Scottish/G Shepherd)						N Cont Europe	Europe
m860	D83612	A071						Alakamisy	Fianarantsoa province	Madagascar	Highland	Highland	Madagascar	Africa
m834	D83612	A071								Madagascar			Madagascar	Africa
m844	D83612	A071								Madagascar			Madagascar	Africa
m856	D83612	A071								Madagascar			Madagascar	Africa
Boyko197	D83612	A071					Village dog	Tsumeb	Central Namibia	Namibia		West ssAfrica	subSaharan Africa	Africa
Boyko198	D83612	A071					Village dog	Tsumeb	Central Namibia	Namibia		West ssAfrica	subSaharan Africa	Africa
Boyko199	D83612	A071					Village dog	Tsumeb	Central Namibia	Namibia		West ssAfrica	subSaharan Africa	Africa
z806	D83612	A071							KwaZulu-Natal	South Africa	Lower EssAfrica	East ssAfrica	subSaharan Africa	Africa
Boyko200	D83612	A071					Village dog	Olund	North Namibia	Namibia		West ssAfrica	subSaharan Africa	Africa
Boyko201	D83612	A071					Village dog	Olund	North Namibia	Namibia		West ssAfrica	subSaharan Africa	Africa
Boyko196	D83612	A071						Nugiso	Uganda mainland	Uganda	Upper EssAfrica	East ssAfrica	subSaharan Africa	Africa
Okish5	D83612	A071					Kishu			Japan			East Asia	Asia
z1327	D83612	A071						Ranong Town	Ranong	Thailand			Southeast Asia	Asia
Oryu7	D83621	A072					Ryukyu			Japan			East Asia	Asia
Oryu8	D83621	A072					Ryukyu			Japan			East Asia	Asia
5896	AF531714	A073							Guangdong	China		S China	East Asia	Asia
5819	AF531714	A073							Guangxi	China		S China	East Asia	Asia
5854	AF531714	A073							Guangxi	China		S China	East Asia	Asia
5855	AF531714	A073							Guangxi	China		S China	East Asia	Asia
5857	AF531714	A073							Guangxi	China		S China	East Asia	Asia
5858	AF531714	A073							Guangxi	China		S China	East Asia	Asia
5859	AF531714	A073							Guangxi	China		S China	East Asia	Asia
5860	AF531714	A073							Guangxi	China		S China	East Asia	Asia
5862	AF531714	A073							Guangxi	China		S China	East Asia	Asia
5865	AF531714	A073							Guangxi	China		S China	East Asia	Asia
5873	AF531714	A073							Guangxi	China		S China	East Asia	Asia
5875	AF531714	A073							Guangxi	China		S China	East Asia	Asia
5881	AF531714	A073							Guangxi	China		S China	East Asia	Asia
10065	AF531714	A073							Guizhou	China		S China	East Asia	Asia
10091	AF531714	A073							Guizhou	China		S China	East Asia	Asia
10099	AF531714	A073							Guizhou	China		S China	East Asia	Asia
10103	AF531714	A073							Guizhou	China		S China	East Asia	Asia
10111	AF531714	A073							Hainansanya	China		Hainan	East Asia	Asia
10115	AF531714	A073							Hainansanya	China		Hainan	East Asia	Asia
10123	AF531714	A073							Hainansanya	China		Hainan	East Asia	Asia
10125	AF531714	A073							Hainansanya	China		Hainan	East Asia	Asia
10129	AF531714	A073							Hainansanya	China		Hainan	East Asia	Asia
9996	AF531714	A073							Hunan	China		S China	East Asia	Asia
10035	AF531714	A073							Hunan	China		S China	East Asia	Asia
5902	AF531714	A073							Jiangxi	China		S China	East Asia	Asia
5906	AF531714	A073							Jiangxi	China		S China	East Asia	Asia
5907	AF531714	A073							Jiangxi	China		S China	East Asia	Asia
5915	AF531714	A073							Jiangxi	China		S China	East Asia	Asia
5917	AF531714	A073							Jiangxi	China		S China	East Asia	Asia
5932	AF531714	A073							Jiangxi	China		S China	East Asia	Asia
5937	AF531714	A073							Jiangxi	China		S China	East Asia	Asia
5940	AF531714	A073							Jiangxi	China		S China	East Asia	Asia
5803	AF531714	A073							Shanxi	China		N China	East Asia	Asia
10171	AF531714	A073							Yunnan	China		S China	East Asia	Asia
10187	AF531714	A073							Yunnan	China		S China	East Asia	Asia
10223	AF531714	A073							Yunnan	China		S China	East Asia	Asia
10260	AF531714	A073							Yunnan	China		S China	East Asia	Asia
10261	AF531714	A073							Yunnan	China		S China	East Asia	Asia
Okish3	AF531714	A073					Kishu			Japan			East Asia	Asia
TkiSa	AF531714	A073					Kishu			Japan			East Asia	Asia
TkiSb	AF531714	A073					Kishu			Japan			East Asia	Asia
z123	AF531714	A073					Kishu			Japan			East Asia	Asia
jd6	AF531714	A073					Jindo			Korea			East Asia	Asia
ps12	AF531714	A073					Pungsan			Korea			East Asia	Asia
ps18	AF531714	A073					Pungsan			Korea			East Asia	Asia
ps19	AF531714	A073					Pungsan			Korea			East Asia	Asia
ps28	AF531714	A073					Pungsan			Korea			East Asia	Asia
z861	AF531714	A073						Calamba	Laguna	the Philippines			Island Southeast Asia	Asia
z859	AF531714	A073						Los Banos	Laguna	the Philippines			Island Southeast Asia	Asia
m377	AF531714	A073						Sapa	Lao Cai province	Vietnam			Southeast Asia	Asia
z1479	AF531714	A073							Northwest Thailand	Thailand			Southeast Asia	Asia
m376	AF531714	A073								Vietnam			Southeast Asia	Asia
10137	AB007386	A074		Arc1					Hainansanya	China		Hainan	East Asia	Asia
TShiM.a	AB007386	A074		Arc1			Shiba mino			Japan			East Asia	Asia
10076	AB007398	A075		Arc2					Guizhou	China		S China	East Asia	Asia
10107	AB007398	A075		Arc2					Guizhou	China		S China	East Asia	Asia
Bali27	AB007398	A075		Arc2				Lembongan island	Bali	Indonesia			Island Southeast Asia	Asia
Bali28	AB007398	A075		Arc2				Lembongan island	Bali	Indonesia			Island Southeast Asia	Asia
Bali31	AB007398	A075		Arc2				Lembongan island	Bali	Indonesia			Island Southeast Asia	Asia
Bali32	AB007398	A075		Arc2				Lembongan island	Bali	Indonesia			Island Southeast Asia	Asia
Bali1	AB007398	A075		Arc2				Tenganan	Bali	Indonesia			Island Southeast Asia	Asia
Bali13	AB007398	A075		Arc2				Tenganan	Bali	Indonesia			Island Southeast Asia	Asia
Bali14	AB007398	A075		Arc2				Tenganan	Bali	Indonesia			Island Southeast Asia	Asia
Bali15	AB007398	A075		Arc2				Tenganan	Bali	Indonesia			Island Southeast Asia	Asia
Bali17	AB007398	A075		Arc2				Tenganan	Bali	Indonesia			Island Southeast Asia	Asia
Bali18	AB007398	A075		Arc2				Tenganan	Bali	Indonesia			Island Southeast Asia	Asia
Bali2	AB007398	A075		Arc2				Tenganan	Bali	Indonesia			Island Southeast Asia	Asia
Bali22	AB007398	A075		Arc2				Tenganan	Bali	Indonesia			Island Southeast Asia	Asia
Bali6	AB007398	A075		Arc2				Tenganan	Bali	Indonesia			Island Southeast Asia	Asia
Bali39	AB007398	A075		Arc2					Bali	Indonesia			Island Southeast Asia	Asia
Bali40	AB007398	A075		Arc2					Bali	Indonesia			Island Southeast Asia	Asia
Bali44	AB007398	A075		Arc2					Bali	Indonesia			Island Southeast Asia	Asia
Bali51	AB007398	A075		Arc2					Bali	Indonesia			Island Southeast Asia	Asia
Bali58	AB007398	A075		Arc2					Bali	Indonesia			Island Southeast Asia	Asia
Bali61	AB007398	A075		Arc2					Bali	Indonesia			Island Southeast Asia	Asia
Bali63	AB007398	A075		Arc2					Bali	Indonesia			Island Southeast Asia	Asia
KA122	AB007398	A075		Arc2				Latta Laga	Kalimantan	Indonesia			Island Southeast Asia	Asia
KA130	AB007398	A075		Arc2				Latta Laga	Kalimantan	Indonesia			Island Southeast Asia	Asia
KA132	AB007398	A075		Arc2				Latta Laga	Kalimantan	Indonesia			Island Southeast Asia	Asia
KA113	AB007398	A075		Arc2				Loksad	Kalimantan	Indonesia			Island Southeast Asia	Asia
KA117	AB007398	A075		Arc2				Loksad	Kalimantan	Indonesia			Island Southeast Asia	Asia
KA119	AB007398	A075		Arc2				Loksad	Kalimantan	Indonesia			Island Southeast Asia	Asia
KA102	AB007398	A075		Arc2				Mallinau	Kalimantan	Indonesia			Island Southeast Asia	Asia
KA103	AB007398	A075		Arc2				Mallinau	Kalimantan	Indonesia			Island Southeast Asia	Asia
KA104	AB007398	A075		Arc2				Mallinau	Kalimantan	Indonesia			Island Southeast Asia	Asia
KA105	AB007398	A075		Arc2				Mallinau	Kalimantan	Indonesia			Island Southeast Asia	Asia
KA106	AB007398	A075		Arc2				Mallinau	Kalimantan	Indonesia			Island Southeast Asia	Asia
KA107	AB007398	A075		Arc2				Mallinau	Kalimantan	Indonesia			Island Southeast Asia	Asia
KA108	AB007398	A075		Arc2				Mallinau	Kalimantan	Indonesia			Island Southeast Asia	Asia
KA1	AB007398	A075		Arc2					Kalimantan	Indonesia			Island Southeast Asia	Asia
KA10	AB007398	A075		Arc2					Kalimantan	Indonesia			Island Southeast Asia	Asia
KA12	AB007398	A075		Arc2					Kalimantan	Indonesia			Island Southeast Asia	Asia
KA20	AB007398	A075		Arc2					Kalimantan	Indonesia			Island Southeast Asia	Asia
KA25	AB007398	A075		Arc2					Kalimantan	Indonesia			Island Southeast Asia	Asia
KA26	AB007398	A075		Arc2					Kalimantan	Indonesia			Island Southeast Asia	Asia
KA27	AB007398	A075		Arc2					Kalimantan	Indonesia			Island Southeast Asia	Asia
Tind.a	AB007398	A075		Arc2					Kalimantan	Indonesia			Island Southeast Asia	Asia
m2	AB007398	A075		Arc2					Sulawesi	Indonesia			Island Southeast Asia	Asia
z1330	AB007398	A075		Arc2				Phuket	Chalong	Thailand			Southeast Asia	Asia
z1555	AB007398	A075		Arc2					Chantaburi province	Thailand			Southeast Asia	Asia
z1560	AB007398	A075		Arc2					Chantaburi province	Thailand			Southeast Asia	Asia
m286	AB007398	A075		Arc2				Ko Chang	Trat province	Thailand			Southeast Asia	Asia
z364	AY660647	A076							Nagai District	India			Indian Subcont	Asia
m200	AY660647	A076							Tamil Nadu	India			Indian Subcont	Asia
m211	AY660648	A077				UTd			Tamil Nadu	India			Indian Subcont	Asia
m212	AY660649	A078							Tamil Nadu	India			Indian Subcont	Asia
m216	AY660649	A078							Tamil Nadu	India			Indian Subcont	Asia
m513	AY660650	A079					Singing dog		New Guinea Highland	New Guinea			Island Southeast Asia	Asia
m708	AY660650	A079					Village dog		New Guinea Lowland	New Guinea			Island Southeast Asia	Asia
m709	AY660650	A079					Village dog		New Guinea Lowland	New Guinea			Island Southeast Asia	Asia
3A		A080	A080			UTd		Antep		Turkey	FC	Anatolia	Southwest Asia	Asia
7M		A080	A080			UTd		Malatya		Turkey	FC	Anatolia	Southwest Asia	Asia
m452		A080	A080			UTd	Terrier Irish			Britain			British Isles	Europe
z1034	AY656703	A080				UTd			KwaZulu-Natal	South Africa	Lower EssAfrica	East ssAfrica	subSaharan Africa	Africa
z811	AY656703	A080				UTd			KwaZulu-Natal	South Africa	Lower EssAfrica	East ssAfrica	subSaharan Africa	Africa
Boyko203	AY656703	A080				UTd	Village dog	Endola	North Namibia	Namibia		West ssAfrica	subSaharan Africa	Africa
Boyko202	AY656703	A080				UTd	Village dog	Onhuno	North Namibia	Namibia		West ssAfrica	subSaharan Africa	Africa
m427		A081	A081				Hungarian Vizsla			Hungary			South Europe	Europe
Pires43	EU816456	A081				UTd	Sloughi			Morocco			North Africa	Africa
z192		A082	A082				Mazandarani	Sari	Mazandaran	Iran		Persian Plateau	Southwest Asia	Asia
z194		A082	A082				Stray dog	Vardavard	Tehran	Iran	FCbelt	Persian Plateau	Southwest Asia	Asia
10M		A082	A082					Malatya		Turkey	FC	Anatolia	Southwest Asia	Asia
m560		A082	A082				Mongrel (partly G. Shepherd)						N Cont Europe	Europe
Bali4	AY656705	A082						Tenganan	Bali	Indonesia			Island Southeast Asia	Asia
Bali38	AY656705	A082							Bali	Indonesia			Island Southeast Asia	Asia
m404		A083				UTd	Lancashire heeler			Britain			British Isles	Europe
10022	EU816457	A084							Hunan	China		S China	East Asia	Asia
5863	EU816458	A085				UTd			Guangxi	China		S China	East Asia	Asia
10054	EU816458	A085				UTd			Guizhou	China		S China	East Asia	Asia
10066	EU816458	A085				UTd			Guizhou	China		S China	East Asia	Asia
10086	EU816458	A085				UTd			Guizhou	China		S China	East Asia	Asia
5950	EU816458	A085				UTd			Yunnan	China		S China	East Asia	Asia
5952	EU816458	A085				UTd			Yunnan	China		S China	East Asia	Asia
10266	EU816458	A085				UTd			Yunnan	China		S China	East Asia	Asia
5885	EU816459	A086							Guangdong	China		S China	East Asia	Asia
5883	EU816460	A087							Guangxi	China		S China	East Asia	Asia
5874	EU816461	A088							Guangxi	China		S China	East Asia	Asia
5918	EU816462	A089				UTd			Jiangxi	China		S China	East Asia	Asia
KA8	EU816462	A089				UTd			Kalimantan	Indonesia			Island Southeast Asia	Asia
10194	EU816463	A090							Yunnan	China		S China	East Asia	Asia
10095	EU816464	A091				UTd			Guizhou	China		S China	East Asia	Asia
5947	EU816465	A092							Yunnan	China		S China	East Asia	Asia
5948	EU816465	A092							Yunnan	China		S China	East Asia	Asia
z1336	EU816465	A092						Phuket	Chalong	Thailand			Southeast Asia	Asia
10083	EU816466	A093							Guizhou	China		S China	East Asia	Asia
10006	EU816467	A094				UTd			Hunan	China		S China	East Asia	Asia
9946	EU816468	A095							Shaanxi xian	China		C China	East Asia	Asia
5909	EU816469	A096							Jiangxi	China		S China	East Asia	Asia
10073	EU816470	A097							Guizhou	China		S China	East Asia	Asia
9995	EU816471	A098							Hunan	China		S China	East Asia	Asia
9998	EU816471	A098							Hunan	China		S China	East Asia	Asia
10000	EU816471	A098							Hunan	China		S China	East Asia	Asia
10004	EU816471	A098							Hunan	China		S China	East Asia	Asia
10009	EU816471	A098							Hunan	China		S China	East Asia	Asia
10010	EU816471	A098							Hunan	China		S China	East Asia	Asia
10021	EU816471	A098							Hunan	China		S China	East Asia	Asia
10024	EU816471	A098							Hunan	China		S China	East Asia	Asia
10038	EU816471	A098							Hunan	China		S China	East Asia	Asia
10043	EU816471	A098							Hunan	China		S China	East Asia	Asia
10045	EU816471	A098							Hunan	China		S China	East Asia	Asia
10046	EU816471	A098							Hunan	China		S China	East Asia	Asia
10047	EU816471	A098							Hunan	China		S China	East Asia	Asia
10049	EU816471	A098							Hunan	China		S China	East Asia	Asia
10050	EU816471	A098							Hunan	China		S China	East Asia	Asia
HN01	EU816471	A098							Hunan	China		S China	East Asia	Asia
9954	EU816471	A098							Shaanxi xian	China		C China	East Asia	Asia
10031	EU816472	A099							Hainansanya	China		Hainan	East Asia	Asia
10028	EU816472	A099							Hunan	China		S China	East Asia	Asia
HN03	EU816472	A099							Hunan	China		S China	East Asia	Asia
10092	EU816473	A100				UTd			Guizhou	China		S China	East Asia	Asia
5870	EU816474	A101							Jiangxi	China		S China	East Asia	Asia
5955	EU816475	A102				UTd			Shaanxi xian	China		C China	East Asia	Asia
10002	EU816476	A103							Hunan	China		S China	East Asia	Asia
10041	EU816476	A103							Hunan	China		S China	East Asia	Asia
10162	EU816476	A103							Qinghai	China		W China	East Asia	Asia
TA35	EU816476	A103							Jen'al	Taiwan			Island East Asia	Asia
TA15	EU816476	A103							Wufeng	Taiwan			Island East Asia	Asia
z1456	EU816476	A103							Northwest Thailand	Thailand			Southeast Asia	Asia
z1457	EU816476	A103							Northwest Thailand	Thailand			Southeast Asia	Asia
10070	EU816477	A104							Guizhou	China		S China	East Asia	Asia
10059	EU816478	A105							Guizhou	China		S China	East Asia	Asia
10204	EU816479	A106							Yunnan	China		S China	East Asia	Asia
5872	EU816480	A107	A084						Guangxi	China		S China	East Asia	Asia
9940	EU816481	A109				UTd			Shaanxi xian	China		C China	East Asia	Asia
10096	EU816482	A110							Guizhou	China		S China	East Asia	Asia
5869	EU816483	A111							Guangxi	China		S China	East Asia	Asia
10085	EU816484	A112							Guizhou	China		S China	East Asia	Asia
5900	EU816485	A113							Jiangxi	China		S China	East Asia	Asia
10019	EU816486	A114							Hunan	China		S China	East Asia	Asia
10211	EU816487	A115							Yunnan	China		S China	East Asia	Asia
10253	EU816488	A116							Yunnan	China		S China	East Asia	Asia
10258	EU816488	A116							Yunnan	China		S China	East Asia	Asia
Bali11	EU816488	A116						Tenganan	Bali	Indonesia			Island Southeast Asia	Asia
Bali54	EU816488	A116							Bali	Indonesia			Island Southeast Asia	Asia
Bali62	EU816488	A116							Bali	Indonesia			Island Southeast Asia	Asia
z1473	EU816488	A116							Northwest Thailand	Thailand			Southeast Asia	Asia
10165	EU816489	A117							Yunnan	China		S China	East Asia	Asia
m288	EU816490	A119						Bangkok	Bangkok	Thailand			Southeast Asia	Asia
Bali48	EU816491	A120		Arc2					Bali	Indonesia			Island Southeast Asia	Asia
m281	EU816491	A120		Arc2				North of Ching Mai	Ching Mai	Thailand			Southeast Asia	Asia
m263	EU816491	A120		Arc2				Ko Chang	Trat province	Thailand			Southeast Asia	Asia
m264	EU816491	A120		Arc2				Ko Chang	Trat province	Thailand			Southeast Asia	Asia
m265	EU816491	A120		Arc2				Ko Chang	Trat province	Thailand			Southeast Asia	Asia
m269	EU816491	A120		Arc2				Ko Chang	Trat province	Thailand			Southeast Asia	Asia
m273	EU816491	A120		Arc2				Ko Chang	Trat province	Thailand			Southeast Asia	Asia
5867	EU816492	A121							Guangxi	China		S China	East Asia	Asia
m370	EU816492	A121						Sapa	Lao Cai province	Vietnam			Southeast Asia	Asia
m371	EU816492	A121						Sapa	Lao Cai province	Vietnam			Southeast Asia	Asia
m266	EU816493	A122						Ching Mai	Ching Mai	Thailand			Southeast Asia	Asia
m282	EU816493	A122						Ching Mai	Ching Mai	Thailand			Southeast Asia	Asia
z1515	EU816493	A122							Northwest Thailand	Thailand			Southeast Asia	Asia
z1516	EU816493	A122							Northwest Thailand	Thailand			Southeast Asia	Asia
m310	EU816494	A123					Laika, East/West Siberian		Siberia	Siberia			Siberia	Asia
z59	EU816494	A123					Laika, West Siberian		Siberia	Siberia			Siberia	Asia
m242	EU816495	A124					Inuit sled dog			Canada			Arctic America	America
5866	EU816496	A125							Guangxi	China		S China	East Asia	Asia
m293	EU816497	A126				UTd	Laika, East/West Siberian		Siberia	Siberia			Siberia	Asia
m295	EU816497	A126				UTd	Laika, East/West Siberian		Siberia	Siberia			Siberia	Asia
m296	EU816497	A126				UTd	Laika, East/West Siberian		Siberia	Siberia			Siberia	Asia
m308	EU816497	A126				UTd	Laika, East/West Siberian		Siberia	Siberia			Siberia	Asia
m311	EU816497	A126				UTd	Laika, East/West Siberian		Siberia	Siberia			Siberia	Asia
m593		A127	A127			UTd	Stray dog			Spain			South Europe	Europe
m351	EU816498	A127				UTd	Azawakh						North Africa	Africa
m357	EU816498	A127				UTd	Azawakh						North Africa	Africa
m386	EU816499	A128						Sapa	Lao Cai province	Vietnam			Southeast Asia	Asia
m369	EU816499	A128								Thailand			Southeast Asia	Asia
m289	EU816500	A129					Laika, East/West Siberian		Siberia	Siberia			Siberia	Asia
5879	EU816501	A130		Arc1					Guangxi	China		S China	East Asia	Asia
10090	EU816501	A130		Arc1					Guizhou	China		S China	East Asia	Asia
10265	EU816501	A130		Arc1					Yunnan	China		S China	East Asia	Asia
Bali29	EU816501	A130		Arc1				Lembongan island	Bali	Indonesia			Island Southeast Asia	Asia
z1324	EU816501	A130		Arc1				Phuket	Chalong	Thailand			Southeast Asia	Asia
m382	EU816501	A130		Arc1				Sapa	Lao Cai province	Vietnam			Southeast Asia	Asia
m372	EU816502	A131						Sapa	Lao Cai province	Vietnam			Southeast Asia	Asia
m274	EU816503	A132						Bangkok	Bangkok	Thailand			Southeast Asia	Asia
z1567	EU816503	A132							Trad province	Thailand			Southeast Asia	Asia
m262	EU816503	A132						Ko Chang	Trat province	Thailand			Southeast Asia	Asia
m270	EU816503	A132						Ko Chang	Trat province	Thailand			Southeast Asia	Asia
z520	EU816503	A132								Cambodia			Southeast Asia	Asia
m383	EU816503	A132								Vietnam			Southeast Asia	Asia
m294	EU816504	A133				UTd	Laika, East/West Siberian		Siberia	Siberia			Siberia	Asia
Con40		A134	A134				Persian Greyhound	Bastak	Hormozgan	Iran	FCbelt	Persian Plateau	Southwest Asia	Asia
con15		A135	A027		UT	UTd	Kordi		Ilam	Iran	FC	Persian Plateau	Southwest Asia	Asia
Con16		A135	A027		UT	UTd	Kordi		Ilam	Iran	FC	Persian Plateau	Southwest Asia	Asia
Con17		A135	A027		UT	UTd	Kordi		Ilam	Iran	FC	Persian Plateau	Southwest Asia	Asia
z213		A135	A027		UT	UTd	Sheep dog	Bardaskan	Xorasan	Iran		Persian Plateau	Southwest Asia	Asia
z214		A135	A027		UT	UTd	Guard dog	Mazinan	Xorasan	Iran		Persian Plateau	Southwest Asia	Asia
10119	EU816507	A136	A007	Arc1					Hainansanya	China		Hainan	East Asia	Asia
10124	EU816507	A136	A007	Arc1					Hainansanya	China		Hainan	East Asia	Asia
10135	EU816507	A136	A007	Arc1					Hainansanya	China		Hainan	East Asia	Asia
10169	EU816508	A137							Yunnan	China		S China	East Asia	Asia
10180	EU816508	A137							Yunnan	China		S China	East Asia	Asia
10255	EU816509	A138		Arc1					Yunnan	China		S China	East Asia	Asia
aa	EU816509	A138		Arc1					Yunnan	China		S China	East Asia	Asia
9979	EU816510	A139	A022		UT	UTd			Shaanxi xian	China		C China	East Asia	Asia
5910	EU816511	A140	A130	Arc1					Jiangxi	China		S China	East Asia	Asia
5926	EU816511	A140	A130	Arc1					Jiangxi	China		S China	East Asia	Asia
10136	EU816512	A141				UTd			Hainansanya	China		Hainan	East Asia	Asia
9838	EU816513	A142	A011		UT	UTd			Heilongjiang	China		N China	East Asia	Asia
9853	EU816513	A142	A011		UT	UTd			Heilongjiang	China		N China	East Asia	Asia
10067	EU816514	A143	A038						Guizhou	China		S China	East Asia	Asia
10140	EU816514	A143	A038						Guizhou	China		S China	East Asia	Asia
m385	EU816514	A143	A038							Thailand			Southeast Asia	Asia
10257	EU816515	A144							Yunnan	China		S China	East Asia	Asia
10268	EU816515	A144							Yunnan	China		S China	East Asia	Asia
5919	EU816516	A145							Jiangxi	China		S China	East Asia	Asia
Bali16	EU816516	A145						Tenganan	Bali	Indonesia			Island Southeast Asia	Asia
Bali20	EU816516	A145						Tenganan	Bali	Indonesia			Island Southeast Asia	Asia
Bali5	EU816516	A145						Tenganan	Bali	Indonesia			Island Southeast Asia	Asia
Bali8	EU816516	A145						Tenganan	Bali	Indonesia			Island Southeast Asia	Asia
5861	EU816517	A146							Guangxi	China		S China	East Asia	Asia
9921	EU816518	A147							Shaanxi xian	China		C China	East Asia	Asia
9918	EU816519	A148				UTd			Shaanxi xian	China		C China	East Asia	Asia
[truncated: 1,136 more rows]
